# Supplementary material for: First of a line or last of a dynasty? Parabos tigneresi and the evolution of eurasian bovinae in the early pliocene
Source: PLoS One. 2026 Jun 3;21(6):e0340256. doi: 10.1371/journal.pone.0340256 (PMC13232859; doi:10.1371/journal.pone.0340256)
Supplement: S1 Table — (XLSX) [file pone.0340256.s001.xlsx]

## Sheet: Foglio1
ID individual	ID element	Sector (CN)	Element	Laterality	ID individual	ID element	Sector (CN)	Element	Laterality	ID individual	ID element	Sector (CN)	Element	Laterality	ID individual	ID element	Sector (CN)	Element	Laterality	ID individual	ID element	Sector (CN)	Element	Laterality	ID individual	ID element	Sector (CN)	Element	Laterality	ID individual	ID element	Sector (CN)	Element	Laterality	ID individual	ID element	Sector (CN)	Element	Laterality	ID individual	ID element	Sector (CN)	Element	Laterality	ID individual	ID element	Sector (CN)	Element	Laterality
CN'04-B1-	1	Can Argilera	Cranium	-	CN'05-B2-	1	Can Argilera	Cranium	-	CN'06-B3-	1	Butano	Skull (cranium, mandible)	R	CN'11-B4-	1	Can Argilera	Cranium	-	CN'12-B5-	2	Comercial	Frag. Horn	L	CN'12-B6-	1	Comercial	Horn	?	CN'12-B7-	1	Comercial	Cranium (skull, mandible)	L	CN'12-B8-	1	Comercial	Cranium?	-	CN'12-B9-	1	Comercial	Maxillae M3-P3 L, M1-P2 R, p3-m1 L, m3 R	L, R	CN'12-B10-	1	Comercial	Skull (cranium, mandible), cervical vertebrae, scapulae	-
CN'04-B1-	4	Can Argilera	Horn	L	CN'05-B2-	2	Can Argilera	Hemimandible p2-m3	R	CN'06-B3-	100	Butano	Frag. Indet.	-	CN'11-B4-	2	Can Argilera	i3	L	CN'12-B5-	3	Comercial	Frags Horn	R	CN'12-B6-	2	Comercial	Horn	R?	CN'12-B7-	100	Comercial	Sternum indet.	-	CN'12-B8-	2	Comercial	Cranium?	-	CN'12-B9-	2	Comercial	Frags. Horn	?	CN'12-B10-	100	Comercial	Vertebra indet.	-
CN'04-B1-	5	Can Argilera	Hyoid	-	CN'05-B2-	3	Can Argilera	Hemimandible p2-m3	L	CN'06-B3-	101	Butano	Vertebra indet.	-	CN'11-B4-	3	Can Argilera	P2	L	CN'12-B5-	100	Comercial	Vertebra indet.	-	CN'12-B6-	114	Can Argilera	Vertebra indet.	-	CN'12-B7-	100	Comercial	Intevertebral disk	-	CN'12-B8-	100	Comercial	Frag. Indet.	-	CN'12-B9-	3	Comercial	m3	R	CN'12-B10-	101	Comercial	Sternum indet.	-
CN'04-B1-	6	Can Argilera	Horn	R	CN'05-B2-	4	Can Argilera	Horn	R	CN'06-B3-	102	Butano	Frag. Indet.	-	CN'11-B4-	4	Can Argilera	i1	L	CN'12-B5-	101	Comercial	Vertebra indet.	-	CN'12-B6-	200	Comercial	Frag. Indet.	-	CN'12-B7-	101	Comercial	Vertebra indet.	-	CN'12-B8-	102	Comercial	Frag. Indet.	-	CN'12-B9-	5	Comercial	Frag. Indet.	-	CN'12-B10-	102	Comercial	Vertebra indet.	-
CN'04-B1-	8	Can Argilera	Hemimandible	R	CN'05-B2-	5	Can Argilera	Horn	L	CN'06-B3-	201	Butano	Rib	-	CN'11-B4-	5	Can Argilera	i2	R	CN'12-B5-	103	Comercial	Frag. Indet.	-	CN'12-B6-	201	Comercial	Frag. Indet.	-	CN'12-B7-	200	Comercial	Rib	-	CN'12-B8-	103	Comercial	Vertebra indet.	-	CN'12-B9-	100	Comercial	Vertebra indet.	-	CN'12-B10-	103	Comercial	Vertebra indet.	-
CN'04-B1-	9	Can Argilera	Hemimandible	L	CN'05-B2-	10	Can Argilera	P3-P4	R	CN'06-B3-	202	Butano	Rib	-	CN'11-B4-	6	Can Argilera	i3	R	CN'12-B5-	104	Comercial	Vertebra indet.	-	CN'12-B6-	300	Comercial	Intermediate Phalanx	?	CN'12-B7-	201	Comercial	Rib	-	CN'12-B8-	104	Comercial	Frag. Indet.	-	CN'12-B9-	101	Comercial	Vertebra indet.	-	CN'12-B10-	104	Comercial	Vertebra indet.	-
CN'04-B1-	10	Can Argilera	Maxilla (P2-M3), premaxilla	L	CN'05-B2-	11	Can Argilera	P2	R	CN'06-B3-	203	Butano	Rib	-	CN'11-B4-	7	Can Argilera	i2	L	CN'12-B5-	105	Comercial	Vertebra indet.	-	CN'12-B6-	301	Comercial	Distal Phalanx	?	CN'12-B7-	202	Comercial	Rib	-	CN'12-B8-	105	Comercial	Frag. Indet.	-	CN'12-B9-	102	Comercial	Vertebra indet.	-	CN'12-B10-	105	Comercial	Sternum indet.	-
CN'04-B1-	11	Can Argilera	i3	R	CN'05-B2-	100	Can Argilera	XI Thorax vertebra	-	CN'06-B3-	204	Butano	Rib	-	CN'11-B4-	8	Can Argilera	c	?	CN'12-B5-	106	Comercial	Frag. Indet.	-	CN'12-B6-	301	Comercial	Proximal Phalanx	?	CN'12-B7-	203	Comercial	Rib	-	CN'12-B8-	106	Comercial	Frag. Indet.	-	CN'12-B9-	103	Comercial	Vertebra indet.	-	CN'12-B10-	106	Comercial	Sternum indet.	-
CN'04-B1-	12	Can Argilera	i3	L	CN'05-B2-	101	Can Argilera	VI Thorax vertebra	-	CN'06-B3-	204	Butano	Rib	-	CN'11-B4-	9	Can Argilera	i1	R	CN'12-B5-	107	Comercial	Frag. Indet.	-	CN'12-B6-	302	Comercial	Intermediate Phalanx	?	CN'12-B7-	204	Comercial	Rib	-	CN'12-B8-	107	Comercial	Frag. Indet.	-	CN'12-B9-	104	Comercial	Vertebra indet.	-	CN'12-B10-	106	Comercial	Vertebra indet.	-
CN'04-B1-	13	Can Argilera	i1 or i2	L	CN'05-B2-	102	Can Argilera	V Lumbar vertebra	-	CN'06-B3-	205	Butano	Rib	-	CN'11-B4-	10	Can Argilera	Hyoid	-	CN'12-B5-	108	Comercial	Frag. Indet.	-	CN'12-B6-	303	Comercial	Distal Phalanx	-	CN'12-B7-	205	Comercial	Rib	-	CN'12-B8-	108	Comercial	Frag. Indet.	-	CN'12-B9-	105	Comercial	Vertebra indet.	-	CN'12-B10-	107	Comercial	Vertebra indet.	-
CN'04-B1-	14	Can Argilera	M1	R	CN'05-B2-	103	Can Argilera	IX Thorax vertebra	-	CN'06-B3-	206	Butano	Rib	-	CN'11-B4-	100	Can Argilera	Atlas	-	CN'12-B5-	109	Comercial	Vertebra indet.	-	CN'12-B6-	304	Comercial	Proximal Phalanx	?	CN'12-B7-	206	Comercial	Rib	-	CN'12-B8-	109	Comercial	Frag. Indet.	-	CN'12-B9-	106	Comercial	Vertebra indet.	-	CN'12-B10-	200	Comercial	Rib	-
CN'04-B1-	15	Can Argilera	P4	R	CN'05-B2-	104	Can Argilera	X Thorax vertebra	-	CN'06-B3-	207	Butano	Rib		CN'11-B4-	102	Can Argilera	Axis	-	CN'12-B5-	110	Comercial	Frag. Indet.	-	CN'12-B6-	305	Comercial	Distal Phalanx	?	CN'12-B7-	207	Comercial	Rib	-	CN'12-B8-	110	Comercial	Frag. Indet.	-	CN'12-B9-	107	Comercial	Vertebra indet.	-	CN'12-B10-	201	Comercial	Rib	-
CN'04-B1-	16	Can Argilera	P2	R	CN'05-B2-	105	Can Argilera	III Thorax vertebra	-	CN'06-B3-	208	Butano	Rib	-	CN'11-B4-	103	Can Argilera	III Cervical vertebra	-	CN'12-B5-	111	Comercial	Vertebra indet.	-	CN'12-B6-	306	Comercial	Distal Phalanx	?	CN'12-B7-	208	Comercial	Rib	-	CN'12-B8-	111	Comercial	Vertebra indet.	-	CN'12-B9-	108	Comercial	Vertebra indet.	-	CN'12-B10-	202	Comercial	Vertebra indet.	-
CN'04-B1-	17	Can Argilera	M2	R	CN'05-B2-	106	Can Argilera	IV Thorax vertebra	-	CN'06-B3-	209	Butano	Rib	-	CN'11-B4-	104	Can Argilera	IV Cervical vertebra	-	CN'12-B5-	112	Comercial	Vertebra indet.	-	CN'12-B6-	307	Comercial	Intermediate Phalanx	?	CN'12-B7-	209	Comercial	Rib	-	CN'12-B8-	113	Comercial	Cervical vertebra indet.	-	CN'12-B9-	109	Comercial	Vertebra indet.	-	CN'12-B10-	203	Comercial	Rib	-
CN'04-B1-	18	Can Argilera	i2 or i3	L	CN'05-B2-	107	Can Argilera	V Thorax vertebra	-	CN'06-B3-	210	Butano	Rib	-	CN'11-B4-	105	Can Argilera	V Cervical vertebra	-	CN'12-B5-	113	Comercial	Vertebra indet.	-	CN'12-B6-	308	Comercial	Intermediate Phalanx	?	CN'12-B7-	210	Comercial	Rib	-	CN'12-B8-	114	Comercial	XIII Thorax vertebra	-	CN'12-B9-	110	Comercial	Vertebra indet.	-	CN'12-B10-	204	Comercial	Rib	-
CN'04-B1-	19	Can Argilera	P3	R	CN'05-B2-	108	Can Argilera	VII Cervical? Vertebra	-	CN'06-B3-	211	Butano	Rib	-	CN'11-B4-	106	Can Argilera	VI Cervical vertebra	-	CN'12-B5-	114	Comercial	Frag. Indet.	-	CN'12-B6-	309	Comercial	Proximal Phalanx	?	CN'12-B7-	211	Comercial	Rib	-	CN'12-B8-	115	Comercial	XII Thorax vertebra	-	CN'12-B9-	200	Comercial	Rib	-	CN'12-B10-	205	Comercial	Rib	-
CN'04-B1-	100	Can Argilera	Frag. Indet.	-	CN'05-B2-	109	Can Argilera	VIII Thorax vertebra	-	CN'06-B3-	212	Butano	Frag. Indet	-	CN'11-B4-	107	Can Argilera	IV Lumbar vertebra	-	CN'12-B5-	116	Comercial	Frag. Indet.	-	CN'12-B6-	310	Comercial	Proximal Phalanx	?	CN'12-B7-	212	Comercial	Rib	-	CN'12-B8-	116	Comercial	XI Thorax vertebra	-	CN'12-B9-	201	Comercial	Rib	-	CN'12-B10-	206	Comercial	Rib	-
CN'04-B1-	103	Can Argilera	IV Cervical? Vertebra	-	CN'05-B2-	110	Can Argilera	IV Lumbar vertebra	-	CN'06-B3-	213	Butano	Rib	-	CN'11-B4-	108	Can Argilera	III Lumbar vertebra	-	CN'12-B5-	117	Comercial	Frag. Indet.	-	CN'12-B6-	312	Comercial	Metacarpal	R	CN'12-B7-	213	Comercial	Rib	-	CN'12-B8-	117	Comercial	X Thorax vertebra	-	CN'12-B9-	202	Comercial	Rib	-	CN'12-B10-	207	Comercial	Rib	-
CN'04-B1-	104	Can Argilera	V Cervical? Vertebra	-	CN'05-B2-	111	Can Argilera	XII Thorax vertebra	-	CN'06-B3-	214	Butano	Rib	-	CN'11-B4-	109	Can Argilera	II Lumbar vertebra	-	CN'12-B5-	118	Comercial	Frag. Indet.	-	CN'12-B6-	313	Comercial	Metacarpal	L	CN'12-B7-	214	Comercial	Rib	-	CN'12-B8-	118	Comercial	IX Thorax vertebra	-	CN'12-B9-	203	Comercial	Rib	-	CN'12-B10-	208	Comercial	Rib	-
CN'04-B1-	105	Can Argilera	VI Cervical? Vertebra	-	CN'05-B2-	112	Can Argilera	Caudal vertebra indet.	-	CN'06-B3-	215	Butano	Rib	-	CN'11-B4-	110	Can Argilera	I Lumbar vertebra	-	CN'12-B5-	118	Comercial	Frag. Indet.	-	CN'12-B6-	314	Comercial	Rib	-	CN'12-B7-	215	Comercial	Rib	-	CN'12-B8-	119	Comercial	VIII Thorax vertebra	-	CN'12-B9-	204	Comercial	Rib	-	CN'12-B10-	209	Comercial	Rib	-
CN'04-B1-	106	Can Argilera	V Cervical? Vertebra	-	CN'05-B2-	113	Can Argilera	Caudal vertebra indet.	-	CN'06-B3-	216	Butano	Rib	-	CN'11-B4-	111	Can Argilera	XIV Thorax vertebra	-	CN'12-B5-	119	Comercial	Frag. Indet.	-	CN'12-B6-	315	Comercial	Rib	-	CN'12-B7-	300	Comercial	Distal Phalanx (forelimb)	L	CN'12-B8-	200	Comercial	Frag. Indet.	-	CN'12-B9-	205	Comercial	Rib	-	CN'12-B10-	210	Comercial	Rib	-
CN'04-B1-	107	Can Argilera	Frag. Indet.	-	CN'05-B2-	114	Can Argilera	Caudal vertebra indet.	-	CN'06-B3-	400	Butano	Astragalus, Calcaneum, Cubonavicular, Malleolus	R	CN'11-B4-	112	Can Argilera	VII Cervical vertebra	-	CN'12-B5-	120	Comercial	Frag. Indet.	-	CN'12-B6-	316	Comercial	Sesamoid	?	CN'12-B7-	300	Comercial	Scapula	?	CN'12-B8-	202	Comercial	Rib	-	CN'12-B9-	206	Comercial	Rib	-	CN'12-B10-	211	Comercial	Rib	-
CN'04-B1-	108	Can Argilera	Frag. Indet.	-	CN'05-B2-	115	Can Argilera	Frag. Vertebra	-	CN'06-B3-	401	Butano	Astragalus, Calcaneum, Cubonavicular, Cuneiform, Malleolus	L	CN'11-B4-	113	Can Argilera	XIII Thorax vertebra	-	CN'12-B5-	200	Comercial	Rib	-	CN'12-B6-	317	Comercial	Tibia	L	CN'12-B7-	301	Comercial	Distal Phalanx (forelimb)	L	CN'12-B8-	204	Comercial	Frag. Indet.	-	CN'12-B9-	207	Comercial	Rib	-	CN'12-B10-	212	Comercial	Rib	-
CN'04-B1-	109	Can Argilera	Frag. Indet.	-	CN'05-B2-	116	Can Argilera	XIII Thorax vertebra	-	CN'06-B3-	402	Butano	Metatarsal	L	CN'11-B4-	114	Can Argilera	XII Thorax vertebra	-	CN'12-B5-	201	Comercial	Frag. Indet.	-	CN'12-B6-	318	Comercial	Tibia	R	CN'12-B7-	302	Comercial	Distal Phalanx (forelimb)	R	CN'12-B8-	205	Comercial	Frag. Indet.	-	CN'12-B9-	208	Comercial	Rib	-	CN'12-B10-	213	Comercial	Rib	-
CN'04-B1-	110	Can Argilera	Frag. Indet.	-	CN'05-B2-	117	Can Argilera	I Lumbar? Vertebra	-	CN'06-B3-	403	Butano	Metatarsal	R	CN'11-B4-	115	Can Argilera	X Thorax vertebra	-	CN'12-B5-	224	Comercial	Frag. Indet.	-	CN'12-B6-	319	Comercial	Sesamoid	?	CN'12-B7-	303	Comercial	Distal Phalanx (forelimb)	R	CN'12-B8-	206	Comercial	Rib	-	CN'12-B9-	209	Comercial	Rib	-	CN'12-B10-	214	Comercial	Rib	-
CN'04-B1-	111	Can Argilera	Torax vertebra indet.	-	CN'05-B2-	118	Can Argilera	I Lumbar? Vertebra	-	CN'06-B3-	404	Butano	Femur	L	CN'11-B4-	116	Can Argilera	II Thorax vertebra	-	CN'12-B5-	225	Comercial	Frag. Indet.	-	CN'12-B6-	320	Comercial	Sesamoid	-	CN'12-B7-	304	Comercial	Intermediate Phalanx (forelimb)	L	CN'12-B8-	207	Comercial	Rib	-	CN'12-B9-	210	Comercial	Rib	-	CN'12-B10-	215	Comercial	Rib	-
CN'04-B1-	112	Can Argilera	Torax vertebra indet.	-	CN'05-B2-	119	Can Argilera	II Lumbar Vertebra	-	CN'06-B3-	405	Butano	Femur	R	CN'11-B4-	117	Can Argilera	III Thorax vertebra	-	CN'12-B5-	226	Comercial	Frag. Indet.	-	CN'12-B6-	321	Comercial	Sesamoid	?	CN'12-B7-	305	Comercial	Intermediate Phalanx (forelimb)	L	CN'12-B8-	208	Comercial	Rib	-	CN'12-B9-	300	Comercial	Scapula	?	CN'12-B10-	216	Comercial	Rib	-
CN'04-B1-	113	Can Argilera	Frag. Indet.	-	CN'05-B2-	120	Can Argilera	III Lumbar Vertebra	-	CN'06-B3-	406	Butano	Tibia	R	CN'11-B4-	118	Can Argilera	VIII Thorax vertebra	-	CN'12-B5-	227	Comercial	Frag. Indet.	-	CN'12-B6-	322	Comercial	Sesamoid	?	CN'12-B7-	306	Comercial	Intermediate Phalanx (forelimb)	R	CN'12-B8-	209	Comercial	Rib	-	CN'12-B9-	301	Comercial	Humerus	?	CN'12-B10-	217	Comercial	Rib	-
CN'04-B1-	114	Can Argilera	Vertebra indet.	-	CN'05-B2-	121	Can Argilera	Axis	-	CN'06-B3-	407	Butano	Frag. Indet.	-	CN'11-B4-	119	Can Argilera	I Thorax vertebra	-	CN'12-B5-	228	Comercial	Frag. Indet.	-	CN'12-B6-	323	Comercial	Sesamoid	?	CN'12-B7-	307	Comercial	Intermediate Phalanx (forelimb)	R	CN'12-B8-	210	Comercial	Rib	-	CN'12-B9-	302	Comercial	Ulna	?	CN'12-B10-	218	Comercial	Rib	-
CN'04-B1-	115	Can Argilera	Vertebra indet.	-	CN'05-B2-	122	Can Argilera	Atlas	-	CN'06-B3-	407	Butano	Tibia	L	CN'11-B4-	120	Can Argilera	XI Thorax vertebra	-	CN'12-B5-	229	Comercial	Frag. Indet.	-	CN'12-B6-	324	Comercial	Sesamoid	?	CN'12-B7-	308	Comercial	Proximal Phalanx (forelimb)	L	CN'12-B8-	211	Comercial	Vertebra indet.	-	CN'12-B9-	302	Comercial	Humerus	?	CN'12-B10-	219	Comercial	Rib	-
CN'04-B1-	116	Can Argilera	Vertebra indet.	-	CN'05-B2-	123	Can Argilera	V Cervical vertebra	-	CN'06-B3-	409	Butano	Rib	-	CN'11-B4-	121	Can Argilera	IX Thorax vertebra	-	CN'12-B5-	230	Comercial	Frag. Indet.	-	CN'12-B6-	325	Comercial	Sesamoid	?	CN'12-B7-	309	Comercial	Proximal Phalanx (forelimb)	L	CN'12-B8-	212	Comercial	Rib	-	CN'12-B9-	303	Comercial	Vertebra indet.	-	CN'12-B10-	220	Comercial	Rib	-
CN'04-B1-	117	Can Argilera	Vertebra indet.	-	CN'05-B2-	124	Can Argilera	IV Cervical vertebra	-	CN'06-B3-	O47-20	Butano	Vertebrae indet. (2)	-	CN'11-B4-	122	Can Argilera	V Sternum	-	CN'12-B5-	300	Comercial	Radius	L	CN'12-B6-	326	Comercial	Sesamoid	?	CN'12-B7-	310	Comercial	Proximal Phalanx (forelimb)	R	CN'12-B8-	213	Comercial	Rib	-	CN'12-B9-	304	Comercial	Radius	R?	CN'12-B10-	300	Comercial	Humerus	R
CN'04-B1-	118	Can Argilera	Vertebra indet.	-	CN'05-B2-	125	Can Argilera	III Cervical vertebra	-	CN'06-B3-	O47-19	Butano	Vertebrae indet. (3)	-	CN'11-B4-	123	Can Argilera	IV Sternum	-	CN'12-B5-	301	Comercial	Radius	R	CN'12-B6-	400	Comercial	Astragalus	R	CN'12-B7-	311	Comercial	Proximal Phalanx (forelimb)	R	CN'12-B8-	300	Comercial	Scapula	?	CN'12-B9-	305	Comercial	Radius	?	CN'12-B10-	301	Comercial	Humerus	L
CN'04-B1-	119	Can Argilera	Sternum indet.	-	CN'05-B2-	126	Can Argilera	Frag. Pelvis	L	CN'06-B3-	P48-2	Butano	Distal Phalanx	?	CN'11-B4-	124	Can Argilera	Frag. Indet.	-	CN'12-B5-	303	Comercial	Metacarpal	R	CN'12-B6-	401	Comercial	Calcaneum	R	CN'12-B7-	313	Comercial	Radius	L	CN'12-B8-	400	Comercial	Metatarsal	?	CN'12-B9-	306	Comercial	Frag. Indet.	-	CN'12-B10-	302	Comercial	Metacarpal	L
CN'04-B1-	120	Can Argilera	Sternum indet.	-	CN'05-B2-	127	Can Argilera	Frag. Pelvis	L	CN'06-B3-	P48-1	Butano	Distal Phalanx?	?	CN'11-B4-	125	Can Argilera	VI Sternum	-	CN'12-B5-	311	Comercial	Humerus	L	CN'12-B6-	402	Comercial	Proximal Phalanx	?	CN'12-B7-	314	Comercial	Ulna	L	CN'12-B8-	401	Comercial	Frag. Indet.	-	CN'12-B9-	O0-58	Comercial	Metapodial indet.	-	CN'12-B10-	303	Comercial	Radius	R
CN'04-B1-	121	Can Argilera	I Sternum	-	CN'05-B2-	128	Can Argilera	Frag. Pelvis	L	CN'06-B3-	N47-1	Butano	Horn	?	CN'11-B4-	126	Can Argilera	VII Thorax vertebra	-	CN'12-B5-	315	Comercial	Frag. indet	-	CN'12-B6-	403	Comercial	Malleolus	L	CN'12-B7-	315	Comercial	Unciform	L	CN'12-B8-	402	Comercial	Calcaneum	L	CN'12-B9-	O0-39	Comercial	Radius?	-	CN'12-B10-	304	Comercial	Radioulna	L
CN'04-B1-	122	Can Argilera	II/III/IV? Sternum	-	CN'05-B2-	129	Can Argilera	Coxal bone	-	CN'06-B3-	O47-8	Butano	Rib	-	CN'11-B4-	127	Can Argilera	V Thorax vertebra	-	CN'12-B5-	400	Comercial	Cuneiform	R	CN'12-B6-	404	Comercial	Vertebra indet.	-	CN'12-B7-	316	Comercial	Scaphoid	L	CN'12-B8-	403	Comercial	Tibia	R	CN'12-B9-	O0-57	Comercial	Distal phalanx	-	CN'12-B10-	305	Comercial	Ulna	R
CN'04-B1-	123	Can Argilera	Sternum indet.	-	CN'05-B2-	130	Can Argilera	Neural spine?	-	CN'06-B3-	N47-2	Butano	Scapula	?	CN'11-B4-	128	Can Argilera	VI Thorax vertebra	-	CN'12-B5-	K39-33	Comercial	Distal Phalanx	?	CN'12-B6-	405	Comercial	Cubonavicular	L?	CN'12-B7-	317	Comercial	Magnum	L	CN'12-B8-	404	Comercial	Tibia	L	CN'12-B9-	O0-38	Comercial	Frag. Indet.	-	CN'12-B10-	306	Comercial	Metacarpal	R
CN'04-B1-	124	Can Argilera	Sternum indet.	-	CN'05-B2-	131	Can Argilera	Rib	-	CN'06-B3-	N47-9	Butano	Hemimandible (i1-i3)	R	CN'11-B4-	129	Can Argilera	IV Thorax vertebra	-	CN'12-B5-	K39-40	Comercial	Distal Phalanx	?	CN'12-B6-	406	Comercial	Frag. Indet.	-	CN'12-B7-	318	Comercial	Pyramidal	L	CN'12-B8-	405	Comercial	Frag. Indet.	-	CN'12-B9-	O0-40	Comercial	Frag. Indet.	-	CN'12-B10-	307	Comercial	Pyramidal	L
CN'04-B1-	125	Can Argilera	Atlas	-	CN'05-B2-	132	Can Argilera	Neural spine?	-	CN'06-B3-	P84-3	Butano	Intermediate Phalanx	?	CN'11-B4-	130	Can Argilera	V Lumbar vertebra	-	CN'12-B5-	K39-56	Comercial	Distal Phalanx	?	CN'12-B6-	407	Comercial	Calcaneum	L	CN'12-B7-	319	Comercial	Pisiform	L	CN'12-B8-	427	Comercial	Metatarsal	L	CN'12-B9-	O0-43	Comercial	Frag. Indet.	-	CN'12-B10-	308	Comercial	Magnum	L
CN'04-B1-	126	Can Argilera	I Thorax vertebra	-	CN'05-B2-	133	Can Argilera	Neural spine?	-	CN'06-B3-	P84-5	Butano	Intermediate Phalanx	?	CN'11-B4-	131	Can Argilera	Sacrum	-	CN'12-B5-	K39-70	Comercial	Frag. Indet.	-	CN'12-B6-	408	Comercial	Astragalus	L	CN'12-B7-	320	Comercial	Sesamoid	?	CN'12-B8-	Z11-12	Comercial	Astragalus	R	CN'12-B9-	O0-46	Comercial	Frag. Indet.	-	CN'12-B10-	309	Comercial	Semilunar	R
CN'04-B1-	127	Can Argilera	Axis	-	CN'05-B2-	134	Can Argilera	Rib	-	CN'06-B3-	P84-9	Butano	Intermediate Phalanx	?	CN'11-B4-	132	Can Argilera	Sacrum	-	CN'12-B5-	K38-57	Comercial	Frag. Indet.	-	CN'12-B6-	409	Comercial	Metacarpal accessory	-	CN'12-B7-	321	Comercial	Cuneiform	L	CN'12-B8-	Z11-13	Comercial	Astragalus	L	CN'12-B9-	O0-47	Comercial	Frag. Indet.	-	CN'12-B10-	310	Comercial	Scaphoid	L
CN'04-B1-	128	Can Argilera	Neural spine	-	CN'05-B2-	135	Can Argilera	Rib	-	CN'06-B3-	P84-7	Butano	Proximal and Intermediate Phalanges	?	CN'11-B4-	133	Can Argilera	VII Sternum	-	CN'12-B5-	K38-58	Comercial	Frag. Indet.	-	CN'12-B6-	410	Comercial	Frag. Indet.	-	CN'12-B7-	322	Comercial	Semilunar	L	CN'12-B8-	Z11-8	Comercial	Calcaneum	R	CN'12-B9-	O0-49	Comercial	Frag. Indet.	-	CN'12-B10-	311	Comercial	Frag. Indet.	-
CN'04-B1-	129	Can Argilera	Vertebra corpus	-	CN'05-B2-	136	Can Argilera	Rib	-	CN'06-B3-	P84-13	Butano	Proximal Phalanx	?	CN'11-B4-	200	Can Argilera	Rib	-	CN'12-B5-	K38-60	Comercial	Frag. Indet.	-	CN'12-B6-	411	Comercial	Frag. Indet.	-	CN'12-B7-	323	Comercial	Semilunar	R	CN'12-B8-	Z11-15	Comercial	Cubonavicular	R	CN'12-B9-	O0-50	Comercial	Frag. Indet.	-	CN'12-B10-	312	Comercial	Unciform	L
CN'04-B1-	130	Can Argilera	Vertebra corpus	-	CN'05-B2-	136	Can Argilera	Rib	-	CN'06-B3-	P84-14	Butano	Proximal Phalanx	?	CN'11-B4-	201	Can Argilera	Rib	-	CN'12-B5-	K38-61	Comercial	Frag. Indet.	-	CN'12-B6-	412	Comercial	Frag. Indet.	-	CN'12-B7-	324	Comercial	Sesamoid	?	CN'12-B8-	Z11-14	Comercial	Cuneiform	R	CN'12-B9-	O0-51	Comercial	Frag. Indet.	-	CN'12-B10	400	Comercial	Tibia	?
CN'04-B1-	131	Can Argilera	Neural spine	-	CN'05-B2-	137	Can Argilera	Rib	-	CN'06-B3-	P84-6	Butano	Sesamoid	?	CN'11-B4-	202	Can Argilera	Rib	-	CN'12-B5-	K38-67	Comercial	Frag. Indet.	-	CN'12-B6-	L39-2	Comercial	Frag. Indet.	-	CN'12-B7-	325	Comercial	Scaphoid	R	CN'12-B8-	Z9-1	Comercial	Frag. Indet.	-	CN'12-B9-	O0-52	Comercial	Frag. Indet.	-	CN'12-B10-	401	Comercial	Tibia	?
CN'04-B1-	132	Can Argilera	Neural spine	-	CN'05-B2-	137	Can Argilera	Sternum	-	CN'06-B3-	P84-8	Butano	Sesamoid	?	CN'11-B4-	203	Can Argilera	Rib	-	CN'12-B5-	K38-93	Comercial	Frag. Indet.	-	CN'12-B6-	L39-7	Comercial	Frag. Indet.	-	CN'12-B7-	326	Comercial	Magnum	R	CN'12-B8-	AA9-2	Comercial	Frag. Indet.	-	CN'12-B9-	O0-53	Comercial	Frag. Indet.	-	CN'12-B10-	402	Comercial	Calcaneum	L
CN'04-B1-	134	Can Argilera	Frag. Indet.	-	CN'05-B2-	138	Can Argilera	Sternum	-	CN'06-B3-	P84-11	Butano	Sesamoid	?	CN'11-B4-	204	Can Argilera	Rib	-	CN'12-B5-	K38-99	Comercial	Frag. Indet.	-	CN'12-B6-	L39-9	Comercial	Frag. Indet.	-	CN'12-B7-	327	Comercial	Sesamoid	?	CN'12-B8-	Z9-2	Comercial	Frag. Indet.	-	CN'12-B9-	O0-54	Comercial	Frag. Indet.	-	CN'12-B10-	403	Comercial	Cuneiform	R
CN'04-B1-	135	Can Argilera	Vertebra indet.	-	CN'05-B2-	139	Can Argilera	Frag. Cranial?	-	CN'06-B3-	P84-16	Butano	Sesamoid	?	CN'11-B4-	205	Can Argilera	Rib	-	CN'12-B5-	K38-108	Comercial	Frag. Indet.	-	CN'12-B6-	L39-10	Comercial	Frag. Indet.	-	CN'12-B7-	328	Comercial	Sesamoid	?	CN'12-B8-	Z9-4	Comercial	Frag. Indet.	-	CN'12-B9-	O0-55	Comercial	Frag. Indet.	-	CN'12-B10-	404	Comercial	Metatarsal	L
CN'04-B1-	136	Can Argilera	Vertebra indet.	-	CN'05-B2-	140	Can Argilera	Frag. Cranial?	-	CN'06-B3-	O47-14	Butano	Vertebra indet.	-	CN'11-B4-	206	Can Argilera	Rib	-	CN'12-B5-	K38-111	Comercial	Frag. Indet.	-	CN'12-B6-	L39-11	Comercial	Frag. Indet.	-	CN'12-B7-	329	Comercial	Unciform	R	CN'12-B8-	AA9-5	Comercial	Frag. Indet.	-	CN'12-B9-	O0-56	Comercial	Frag. Indet.	-	CN'12-B10-	405	Comercial	Frag. indet	-
CN'04-B1-	140	Can Argilera	Frag. Indet.	-	CN'05-B2-	141	Can Argilera	Frag. Indet.	-	CN'06-B3-	O47-18	Butano	Vertebra indet.	-	CN'11-B4-	207	Can Argilera	Rib	-	CN'12-B5-	K38-112	Comercial	Frag. Indet.	-	CN'12-B6-	L39-12	Comercial	Frag. Indet.	-	CN'12-B7-	330	Comercial	Pyramidal	R	CN'12-B8-	Z9-5	Comercial	Frag. Indet.	-	CN'12-B9-	O0-59	Comercial	Frag. Indet.	-	CN'12-B10-	405	Comercial	Metatarsal?	?
CN'04-B1-	141	Can Argilera	Frag. Indet.	-	CN'05-B2-	142	Can Argilera	Metacarpal accessory	?						CN'11-B4-	208	Can Argilera	Rib	-	CN'12-B5-	K38-144	Comercial	Frag. Indet.	-	CN'12-B6-	K40-13	Comercial	Frag. Indet.	-	CN'12-B7-	331	Comercial	Pisiform	R	CN'12-B8-	AA9-8	Comercial	Frag. Indet.	-	CN'12-B9-	O0-32	Comercial	Metacarpal	L	CN'12-B10-	406	Comercial	Metapodial indet.	?
CN'04-B1-	142	Can Argilera	Rib	-	CN'05-B2-	143	Can Argilera	Metacarpal accessory	?						CN'11-B4-	209	Can Argilera	Rib	-	CN'12-B5-	K39-65	Comercial	Frag. Indet.	-	CN'12-B6-	L39-13	Comercial	Frag. Indet.	-	CN'12-B7-	400	Comercial	Femur	L	CN'12-B8-	Z9-8	Comercial	Frag. Indet.	-	CN'12-B9-	O0-41	Comercial	Vertebra indet.	-	CN'12-B10-	408	Comercial	Distal Phalanx	?
CN'04-B1-	200	Can Argilera	Rib	-	CN'05-B2-	200	Can Argilera	Rib	-						CN'11-B4-	210	Can Argilera	Rib	-	CN'12-B5-	K37-7	Comercial	Frag. Indet.	-	CN'12-B6-	L39-14	Comercial	Frag. Indet.	-	CN'12-B7-	401	Comercial	Cubonavicular	L	CN'12-B8-	Z11-11	Comercial	Frag. Indet.	-	CN'12-B9-	O0-44	Comercial	Frag. Indet.	-	CN'12-B10-	409	Comercial	Femur	L
CN'04-B1-	201	Can Argilera	Rib	-	CN'05-B2-	201	Can Argilera	Frag. Rib	-						CN'11-B4-	211	Can Argilera	Rib	-	CN'12-B5-	K37-10	Comercial	Frag. Indet.	-	CN'12-B6-	K40-18	Comercial	Frag. Indet.	-	CN'12-B7-	402	Comercial	Astragalus	L	CN'12-B8-	AA9-15	Comercial	Frag. Indet.	-	CN'12-B9-	O0-48	Comercial	Magnum	?	CN'12-B10-	410	Comercial	Femur	R
CN'04-B1-	202	Can Argilera	Rib	-	CN'05-B2-	202	Can Argilera	Frag. Rib	-						CN'11-B4-	212	Can Argilera	Rib	-	CN'12-B5-	K38-54	Comercial	Frag. Indet.	-	CN'12-B6-	L39-24	Comercial	Frag. Indet.	-	CN'12-B7-	403	Comercial	Calcaneum	L	CN'12-B8-	AA9-16	Comercial	Frag. Indet.	-	CN'12-B9-	O0-31	Comercial	Proximal phalanx	?	CN'12-B10-	Q1-30	Comercial	Cubonavicular	R
CN'04-B1-	203	Can Argilera	Rib	-	CN'05-B2-	203	Can Argilera	Frag. Rib	-						CN'11-B4-	213	Can Argilera	Rib	-	CN'12-B5-	K38-72	Comercial	Frag. Indet.	-	CN'12-B6-	L39-25	Comercial	Frag. Indet.	-	CN'12-B7-	404	Comercial	Tibia	L	CN'12-B8	Z9-16	Comercial	Frag. Indet.	-						CN'12-B10-	P1-8	Comercial	Sesamoid	?
CN'04-B1-	204	Can Argilera	Rib	-	CN'05-B2-	204	Can Argilera	Frag. Rib	-						CN'11-B4-	214	Can Argilera	Rib	-	CN'12-B5-	K38-80	Comercial	Frag. Indet.	-	CN'12-B6-	L39-26	Comercial	Frag. Indet.	-	CN'12-B7-	405	Comercial	Patella	L	CN'12-B8-	AA9-17	Comercial	Frag. Indet.	-						CN'12-B10-	P1-10	Comercial	Sesamoid	?
CN'04-B1-	205	Can Argilera	Rib	-	CN'05-B2-	205	Can Argilera	Frag. Rib	-						CN'11-B4-	215	Can Argilera	Frag. Indet.	-	CN'12-B5-	K37-1	Comercial	Frag. Indet.	-	CN'12-B6-	L39-27	Comercial	Frag. Indet.	-	CN'12-B7-	406	Comercial	Femur	R	CN'12-B8-	Z11-17	Comercial	Frag. Indet.	-						CN'12-B10-	P1-11	Comercial	Frag. Indet.	-
CN'04-B1-	206	Can Argilera	Rib	-	CN'05-B2-	206	Can Argilera	Frag. Rib	-						CN'11-B4-	216	Can Argilera	Rib	-	CN'12-B5-	K37-3	Comercial	Frag. Indet.	-	CN'12-B6-	L39-28	Comercial	Frag. Indet.	-	CN'12-B7-	407	Comercial	Calcaneum	R	CN'12-B8-	AA9-18	Comercial	Frag. Indet.	-						CN'12-B10-	P1-2	Comercial	Frag. Indet.	-
CN'04-B1-	207	Can Argilera	Rib	-	CN'05-B2-	207	Can Argilera	Frag. Indet.	-						CN'11-B4-	217	Can Argilera	Rib	-	CN'12-B5-	K38-3	Comercial	Frag. Indet.	-	CN'12-B6-	L39-29	Comercial	Frag. Indet.		CN'12-B7-	408	Comercial	Astragalus	R	CN'12-B8-	Z11-18	Comercial	Frag. Indet.	-						CN'12-B10-	P1-3	Comercial	Metatarsal	?
CN'04-B1-	207	Can Argilera	Rib	-	CN'05-B2-	208	Can Argilera	Frag. Rib	-						CN'11-B4-	218	Can Argilera	Frag. Indet.	-	CN'12-B5-	K37-4	Comercial	Frag. Indet.	-	CN'12-B6-	K40-4	Comercial	Frag. Indet.	-	CN'12-B7-	409	Comercial	Cubonavicular	R	CN'12-B8-	Z9-18	Comercial	Frag. Indet.	-						CN'12-B10-	P1-4	Comercial	Frag. Indet.	-
CN'04-B1-	209	Can Argilera	Rib	-	CN'05-B2-	209	Can Argilera	Frag. Indet.	-						CN'11-B4-	219	Can Argilera	Rib	-	CN'12-B5-	L38-4	Comercial	Frag. Indet.	-	CN'12-B6-	L40-1	Comercial	Frag. Indet.	-	CN'12-B7-	410	Comercial	Patella	R	CN'12-B8-	AA9-20	Comercial	Frag. Indet.	-						CN'12-B10-	P1-6	Comercial	Frag. Indet.	-
CN'04-B1-	210	Can Argilera	Rib	-	CN'05-B2-	210	Can Argilera	Frag. Indet.	-						CN'11-B4-	220	Can Argilera	Rib	-	CN'12-B5-	L38-5	Comercial	Frag. Indet.	-	CN'12-B6-	L40-1	Comercial	Frag. Indet.	-	CN'12-B7-	411	Comercial	Tibia	R	CN'12-B8-	Z9-21	Comercial	Frag. Indet.	-						CN'12-B10-	P0-1	Comercial	Frag. Indet.	-
CN'04-B1-	211	Can Argilera	Rib	-	CN'05-B2-	211	Can Argilera	Frag. Vertebra	-						CN'11-B4-	221	Can Argilera	Rib	-	CN'12-B5-	L38-7	Comercial	Frag. Indet.	-	CN'12-B6-	K40-3	Comercial	Frag. Indet.	-	CN'12-B7-	412	Comercial	Distal Phalanx (hindlimb)	L	CN'12-B8-	AA9-22	Comercial	Frag. Indet.	-						CN'12-B10-	Q1-1	Comercial	Distal Phalanx	?
CN'04-B1-	212	Can Argilera	Frag. Indet.	-	CN'05-B2-	212	Can Argilera	Rib	-						CN'11-B4-	222	Can Argilera	Rib	-	CN'12-B5-	L38-8	Comercial	Frag. Indet.	-	CN'12-B6-	L39-3	Comercial	Frag. Indet.	-	CN'12-B7-	412	Comercial	Humerus	L	CN'12-B8-	Z9-22	Comercial	Frag. Indet.	-						CN'12-B10-	P0-2	Comercial	Sesamoid	?
CN'04-B1-	213	Can Argilera	Rib	-	CN'05-B2-	213	Can Argilera	Rib	-						CN'11-B4-	223	Can Argilera	Rib	-	CN'12-B5-	L38-10	Comercial	Frag. Indet.	-	CN'12-B6-	L39-4	Comercial	Frag. Indet.	-	CN'12-B7-	413	Comercial	Distal Phalanx (hindlimb)	R	CN'12-B8-	AA9-25	Comercial	Frag. Indet.	-						CN'12-B10-	Q1-2	Comercial	Intermediate phalanx	?
CN'04-B1-	214	Can Argilera	Rib	-	CN'05-B2-	214	Can Argilera	Rib	-						CN'11-B4-	224	Can Argilera	Rib	-	CN'12-B5-	L38-14	Comercial	Frag. Indet.	-	CN'12-B6-	L39-5	Comercial	Frag. Indet.	-	CN'12-B7-	414	Comercial	Distal Phalanx (hindlimb)	R	CN'12-B8-	AA9-27	Comercial	Frag. Indet.	-						CN'12-B10-	Q0-3	Comercial	Patella	R
CN'04-B1-	215	Can Argilera	Rib	-	CN'05-B2-	215	Can Argilera	Rib	-						CN'11-B4-	225	Can Argilera	Rib	-	CN'12-B5-	K37-18	Comercial	Frag. Indet.	-	CN'12-B6-	L39-6	Comercial	Frag. Indet.	-	CN'12-B7-	415	Comercial	Intermediate Phalanx (hindlimb)	L	CN'12-B8-	AA9-28	Comercial	Frag. Indet.	-						CN'12-B10-	Q1-3	Comercial	Metapodial indet.	?
CN'04-B1-	216	Can Argilera	Frag. Indet.	-	CN'05-B2-	216	Can Argilera	Rib	-						CN'11-B4-	226	Can Argilera	Rib	-	CN'12-B5-	L38-18	Comercial	Frag. Indet.	-	CN'12-B6-	L39-8	Comercial	Frag. Indet.	-	CN'12-B7-	416	Comercial	Intermediate Phalanx (hindlimb)	L	CN'12-B8-	AA9-35	Comercial	Frag. Indet.	-						CN'12-B10-	P0-4	Comercial	Sesamoid	?
CN'04-B1-	217	Can Argilera	Frag. Indet.	-	CN'05-B2-	217	Can Argilera	Frag. Rib	-						CN'11-B4-	227	Can Argilera	Rib	-	CN'12-B5-	K37-19	Comercial	Frag. Indet.	-	CN'12-B6-	L39-17	Comercial	Frag. Indet.	-	CN'12-B7-	417	Comercial	Intermediate Phalanx (hindlimb)	R	CN'12-B8-	AA9-37	Comercial	Frag. Indet.	-						CN'12-B10-	Q1-4	Comercial	Proximal phalanx	?
CN'04-B1-	218	Can Argilera	Frag. Indet.	-	CN'05-B2-	218	Can Argilera	Rib	-						CN'11-B4-	228	Can Argilera	Rib	-	CN'12-B5-	L38-19	Comercial	Frag. Indet.	-	CN'12-B6-	L39-31	Comercial	Frag. Indet.	-	CN'12-B7-	418	Comercial	Intermediate Phalanx (hindlimb)	R	CN'12-B8-	AA9-38	Comercial	Frag. Indet.	-						CN'12-B10-	P0-5	Comercial	Sesamoid	?
CN'04-B1-	219	Can Argilera	Rib	-	CN'05-B2-	220	Can Argilera	Frag. Rib	-						CN'11-B4-	229	Can Argilera	Rib	-	CN'12-B5-	K37-20	Comercial	Frag. Indet.	-	CN'12-B6-	L39-32	Comercial	Frag. Indet.	-	CN'12-B7-	419	Comercial	Proximal Phalanx (hindlimb)	L	CN'12-B8-	AA9-39	Comercial	Frag. Indet.	-						CN'12-B10-	Q1-5	Comercial	Proximal Phalanx	?
CN'04-B1-	220	Can Argilera	Frag. Indet.	-	CN'05-B2-	221	Can Argilera	Frag. Rib	-						CN'11-B4-	230	Can Argilera	Rib	-	CN'12-B5-	L38-20	Comercial	Frag. Indet.	-	CN'12-B6-	L39-33	Comercial	Frag. Indet.	-	CN'12-B7-	420	Comercial	Proximal Phalanx (hindlimb)	L	CN'12-B8-	AA9-46	Comercial	Frag. Indet.	-						CN'12-B10-	P0-6	Comercial	Sesamoid	?
CN'04-B1-	221	Can Argilera	Frag. Indet.	-	CN'05-B2-	222	Can Argilera	Frag. Rib	-						CN'11-B4-	231	Can Argilera	Rib	-	CN'12-B5-	L38-21	Comercial	Frag. Indet.	-	CN'12-B6-	L39-34	Comercial	Frag. Indet.	-	CN'12-B7-	421	Comercial	Proximal Phalanx (hindlimb)	R	CN'12-B8-	AA9-47	Comercial	Frag. Indet.	-						CN'12-B10-	Q1-6	Comercial	Sesamoid	?
CN'04-B1-	222	Can Argilera	Rib	-	CN'05-B2-	223	Can Argilera	Rib	-						CN'11-B4-	232	Can Argilera	Rib	-	CN'12-B5-	K37-22	Comercial	Frag. Indet.	-	CN'12-B6-	K39-6	Comercial	Sesamoid	?	CN'12-B7-	422	Comercial	Proximal Phalanx (hindlimb)	R	CN'12-B8-	AA9-48	Comercial	Frag. Indet.	-						CN'12-B10-	P0-7	Comercial	Sesamoid	?
CN'04-B1-	223	Can Argilera	Rib	-	CN'05-B2-	224	Can Argilera	Rib	-						CN'11-B4-	233	Can Argilera	Rib	-	CN'12-B5-	K38-22	Comercial	Frag. Indet.	-	CN'12-B6-	K39-9	Comercial	Sesamoid	?	CN'12-B7-	423	Comercial	Metatarsal	R	CN'12-B8-	Z11-6	Comercial	Frag. Indet.	-						CN'12-B10-	P1-7	Comercial	Intermediate phalanx	?
CN'04-B1-	224	Can Argilera	Rib	-	CN'05-B2-	225	Can Argilera	Frag. Rib	-						CN'11-B4-	234	Can Argilera	Rib	-	CN'12-B5-	L38-22	Comercial	Frag. Indet.	-	CN'12-B6-	K39-10	Comercial	Sesamoid	?	CN'12-B7-	424	Comercial	Metatarsal	L	CN'12-B8-	Z9-9	Comercial	Frag. Indet.	-						CN'12-B10-	Q1-7	Comercial	Sesamoid	?
CN'04-B1-	225	Can Argilera	Rib	-	CN'05-B2-	226	Can Argilera	Rib	-						CN'11-B4-	235	Can Argilera	Rib	-	CN'12-B5-	K38-23	Comercial	Frag. Indet.	-	CN'12-B6-	K39-12	Comercial	Sesamoid	?	CN'12-B7-	425	Comercial	Metacarpal	L	CN'12-B8-	AA9-10	Comercial	Frag. Indet.	-						CN'12-B10-	P0-8	Comercial	Sesamoid	?
CN'04-B1-	226	Can Argilera	Rib	-	CN'05-B2-	227	Can Argilera	Rib	-						CN'11-B4-	236	Can Argilera	Rib	-	CN'12-B5-	L38-23	Comercial	Frag. Indet.	-	CN'12-B6-	K40-14	Comercial	Sesamoid	?	CN'12-B7-	426	Comercial	Metacarpal	R	CN'12-B8-	AA9-11	Comercial	Frag. Indet.	-						CN'12-B10-	Q1-8	Comercial	Sesamoid	?
CN'04-B1-	227	Can Argilera	Rib	-	CN'05-B2-	228	Can Argilera	Frag. Rib	-						CN'11-B4-	237	Can Argilera	Rib	-	CN'12-B5-	K38-25	Comercial	Frag. Indet.	-	CN'12-B6-	K39-16	Comercial	Sesamoid	?	CN'12-B7-	428	Comercial	Sesamoid	?	CN'12-B8-	Z9-11	Comercial	Frag. Indet.	-						CN'12-B10-	P0-9	Comercial	Frag. Indet.	-
CN'04-B1-	228	Can Argilera	Rib	-	CN'05-B2-	229	Can Argilera	Rib	-						CN'11-B4-	238	Can Argilera	Rib	-	CN'12-B5-	L38-25	Comercial	Frag. Indet.	-	CN'12-B6-	K39-17	Comercial	Sesamoid	?	CN'12-B7-	429	Comercial	Malleolus	R	CN'12-B8-	AA9-13	Comercial	Frag. Indet.	-						CN'12-B10-	Q1-9	Comercial	Intermediate phalanx	?
CN'04-B1-	229	Can Argilera	Rib	-	CN'05-B2-	230	Can Argilera	Frag. Rib	-						CN'11-B4-	239	Can Argilera	Rib	-	CN'12-B5-	L38-26	Comercial	Frag. Indet.	-	CN'12-B6-	K40-9	Comercial	Sesamoid?	?	CN'12-B7-	430	Comercial	Malleolus	L	CN'12-B8-	AA9-14	Comercial	Frag. Indet.	-						CN'12-B10-	P0-10	Comercial	Distal Phalanx	?
CN'04-B1-	230	Can Argilera	Rib	-	CN'05-B2-	232	Can Argilera	Frag. Rib	-						CN'11-B4-	241	Can Argilera	Rib	-	CN'12-B5-	K38-27	Comercial	Frag. Indet.	-	CN'12-B6-	K39-26	Comercial	Sesamoid	?	CN'12-B7-	431	Comercial	Cuneiform	R	CN'12-B8-	Z9-14	Comercial	Frag. Indet.	-						CN'12-B10-	Q0-10	Comercial	Vertebra indet.	-
CN'04-B1-	231	Can Argilera	Rib	-	CN'05-B2-	233	Can Argilera	Frag. Rib	-						CN'11-B4-	242	Can Argilera	Rib	-	CN'12-B5-	K37-28	Comercial	Frag. Indet.	-						CN'12-B7-	432	Comercial	Frag. Indet.	?	CN'12-B8-	Z9-17	Comercial	Frag. Indet.	-						CN'12-B10-	Q1-10	Comercial	Intermediate phalanx	?
CN'04-B1-	232	Can Argilera	Rib	-	CN'05-B2-	234	Can Argilera	Rib	-						CN'11-B4-	243	Can Argilera	Rib	-	CN'12-B5-	L38-28	Comercial	Frag. Indet.	-						CN'12-B7-	F39-2	Comercial	Metacarpal accessory	?	CN'12-B8-	AA9-19	Comercial	Frag. Indet.	-						CN'12-B10-	P0-11	Comercial	Intermediate phalanx	?
CN'04-B1-	233	Can Argilera	Rib	-	CN'05-B2-	235	Can Argilera	Rib	-						CN'11-B4-	244	Can Argilera	Rib	-	CN'12-B5-	K37-29	Comercial	Frag. Indet.	-						CN'12-B7-	E39-9	Comercial	Axis	-	CN'12-B8-	Z9-20	Comercial	Frag. Indet.	-						CN'12-B10-	Q1-11	Comercial	Proximal/intermediate phalanx	?
CN'04-B1-	234	Can Argilera	Rib	-	CN'05-B2-	236	Can Argilera	Rib	-						CN'11-B4-	245	Can Argilera	Rib	-	CN'12-B5-	K38-29	Comercial	Frag. Indet.	-						CN'12-B7-	E40-17	Comercial	Frag. Indet.	-	CN'12-B8-	AA9-23	Comercial	Frag. Indet.	-						CN'12-B10-	P0-12	Comercial	Intermediate phalanx	?
CN'04-B1-	235	Can Argilera	Rib	-	CN'05-B2-	300	Can Argilera	Sesamoid	?						CN'11-B4-	246	Can Argilera	Rib	-	CN'12-B5-	K39-29	Comercial	Frag. Indet.	-						CN'12-B7-	F39-1	Comercial	Frag. Indet.	?	CN'12-B8-	Z9-25	Comercial	Frag. Indet.	-						CN'12-B10-	Q1-12	Comercial	Proximal/intermediate phalanx	?
CN'04-B1-	236	Can Argilera	Rib	-	CN'05-B2-	301	Can Argilera	Sesamoid	?						CN'11-B4-	247	Can Argilera	Rib	-	CN'12-B5-	K37-30	Comercial	Frag. Indet.	-						CN'12-B7-	E40-31	Comercial	III, IV Cervical Vertebrae	-	CN'12-B8-	AA9-30	Comercial	Frag. Indet.	-						CN'12-B10-	P0-13	Comercial	Proximal Phalanx	?
CN'04-B1-	237	Can Argilera	Rib	-	CN'05-B2-	302	Can Argilera	Sesamoid	?						CN'11-B4-	248	Can Argilera	Intervertebral disk	-	CN'12-B5-	K39-30	Comercial	Frag. Indet.	-						CN'12-B7-	E39-12	Comercial	Lumbar vertebra indet	-	CN'12-B8-	AA9-31	Comercial	Frag. Indet.	-						CN'12-B10-	Q1-13	Comercial	Sesamoid	?
CN'04-B1-	300	Can Argilera	Scapula	L	CN'05-B2-	303	Can Argilera	Sesamoid	?						CN'11-B4-	249	Can Argilera	Frag. Indet.	-	CN'12-B5-	L38-30	Comercial	Frag. Indet.	-						CN'12-B7-	E40-1	Comercial	Milk Incisor (i1?)	L?	CN'12-B8-	AA9-32	Comercial	Frag. Indet.	-						CN'12-B10-	P0-14	Comercial	Proximal Phalanx	?
CN'04-B1-	303	Can Argilera	Radius	R	CN'05-B2-	304	Can Argilera	Sesamoid	?						CN'11-B4-	250	Can Argilera	Intervertebral disk	-	CN'12-B5-	K37-31	Comercial	Frag. Indet.	-						CN'12-B7-	E39-19	Comercial	Rib	-	CN'12-B8-	AA9-34	Comercial	Frag. Indet.	-						CN'12-B10-	Q1-14	Comercial	Sesamoid	?
CN'04-B1-	304	Can Argilera	Ulna	R	CN'05-B2-	305	Can Argilera	Sesamoid	?						CN'11-B4-	250	Can Argilera	Rib	-	CN'12-B5-	L38-31	Comercial	Frag. Indet.	-						CN'12-B7-	E39-20	Comercial	Rib	-	CN'12-B8-	AA9-36	Comercial	Frag. Indet.	-						CN'12-B10-	P0-15	Comercial	Sesamoid	?
CN'04-B1-	307	Can Argilera	Ulna	L	CN'05-B2-	306	Can Argilera	Sesamoid	?						CN'11-B4-	300	Can Argilera	Humerus	R	CN'12-B5-	K37-32	Comercial	Frag. Indet.	-						CN'12-B7-	E39-5	Comercial	Sesamoid	?	CN'12-B8-	AA9-40	Comercial	Frag. Indet.	-						CN'12-B10-	Q1-15	Comercial	Frag. Indet.	-
CN'04-B1-	308	Can Argilera	Radius	L	CN'05-B2-	308	Can Argilera	Metacarpal accessory	?						CN'11-B4-	301	Can Argilera	Humerus	L	CN'12-B5-	K38-32	Comercial	Frag. Indet.	-						CN'12-B7-	F40-38	Comercial	Small cuneiform	?	CN'12-B8-	AA9-41	Comercial	Frag. Indet.	-						CN'12-B10-	P0-16	Comercial	Sesamoid	?
CN'04-B1-	309	Can Argilera	Frag. Indet.	-	CN'05-B2-	309	Can Argilera	Sesamoid	?						CN'11-B4-	302	Can Argilera	Ulna	R	CN'12-B5-	L38-32	Comercial	Frag. Indet.	-						CN'12-B7-	E40-10	Comercial	Vertebra indet.	-	CN'12-B8-	Z11-1	Comercial	Sesamoid	?						CN'12-B10-	Q1-16	Comercial	Sesamoid	?
CN'04-B1-	310	Can Argilera	Semilunar	R	CN'05-B2-	310	Can Argilera	Sesamoid	?						CN'11-B4-	303	Can Argilera	Radius	L	CN'12-B5-	K37-33	Comercial	Frag. Indet.	-						CN'12-B7-	E39-11	Comercial	VII Cervical, I, II Thorax vertebrae	-	CN'12-B8-	Z11-2	Comercial	Sesamoid	?						CN'12-B10-	P0-17	Comercial	Sesamoid	?
CN'04-B1-	311	Can Argilera	Metatarsal	R	CN'05-B2-	311	Can Argilera	Unciform	R						CN'11-B4-	304	Can Argilera	Ulna	L	CN'12-B5-	K38-33	Comercial	Frag. Indet.	-						CN'12-B7-	E39-10	Comercial	XI, XII, XIII Thorax vertebrae	-	CN'12-B8-	Z11-3	Comercial	Sesamoid	?						CN'12-B10-	Q1-17	Comercial	Sesamoid	?
CN'04-B1-	312	Can Argilera	Magnum	R	CN'05-B2-	312	Can Argilera	Magnum	R						CN'11-B4-	305	Can Argilera	Metacarpal	L	CN'12-B5-	K37-34	Comercial	Frag. Indet.	-											CN'12-B8-	Z11-4	Comercial	Sesamoid	?						CN'12-B10-	P0-18	Comercial	Sesamoid	?
CN'04-B1-	313	Can Argilera	Magnum	L	CN'05-B2-	313	Can Argilera	Scaphoid	R						CN'11-B4-	306	Can Argilera	Metacarpal	R	CN'12-B5-	L38-34	Comercial	Frag. Indet.	-											CN'12-B8-	Z11-5	Comercial	Sesamoid	?						CN'12-B10-	Q1-18	Comercial	Sesamoid	?
CN'04-B1-	314	Can Argilera	Pyramidal	R	CN'05-B2-	314	Can Argilera	Sesamoid	?						CN'11-B4-	307	Can Argilera	Scapula	L	CN'12-B5-	K37-35	Comercial	Frag. Indet.	-											CN'12-B8-	Z11-10	Comercial	Sesamoid	?						CN'12-B10-	P0-19	Comercial	Sesamoid	?
CN'04-B1-	315	Can Argilera	Pisiform	L?	CN'05-B2-	315	Can Argilera	Sesamoid	?						CN'11-B4-	308	Can Argilera	Scapula	R	CN'12-B5-	L38-35	Comercial	Frag. Indet.	-											CN'12-B8-	Z11-16	Comercial	Small Unciform	?						CN'12-B10-	Q1-19	Comercial	Sesamoid	?
CN'04-B1-	316	Can Argilera	Metacarpal accessory	L	CN'05-B2-	316	Can Argilera	Pyramidal	L						CN'11-B4-	309	Can Argilera	Sesamoid	?	CN'12-B5-	K38-36	Comercial	Frag. Indet.	-																					CN'12-B10-	P0-20	Comercial	Intermediate phalanx	?
CN'04-B1-	317	Can Argilera	Scaphoid	L	CN'05-B2-	317	Can Argilera	Pisiform	L						CN'11-B4-	310	Can Argilera	Sesamoid	?	CN'12-B5-	L38-36	Comercial	Frag. Indet.	-																					CN'12-B10-	Q1-20	Comercial	Sesamoid	?
CN'04-B1-	318	Can Argilera	Semilunar	L	CN'05-B2-	318	Can Argilera	Distal Phalanx	?						CN'11-B4-	311	Can Argilera	Sesamoid	?	CN'12-B5-	K37-37	Comercial	Frag. Indet.	-																					CN'12-B10-	P0-21	Comercial	Proximal Phalanx	?
CN'04-B1-	319	Can Argilera	Frag. Indet.	-	CN'05-B2-	319	Can Argilera	Distal Phalanx	?						CN'11-B4-	312	Can Argilera	Sesamoid	?	CN'12-B5-	K38-37	Comercial	Frag. Indet.	-																					CN'12-B10-	Q1-21	Comercial	Sesamoid	?
CN'04-B1-	320	Can Argilera	Sesamoid	?	CN'05-B2-	320	Can Argilera	Proximal Phalanx	?						CN'11-B4-	313	Can Argilera	Metacarpal accessory	R	CN'12-B5-	K37-38	Comercial	Frag. Indet.	-																					CN'12-B10-	P0-22	Comercial	Intermediate phalanx	?
CN'04-B1-	321	Can Argilera	Unciform	L	CN'05-B2-	321	Can Argilera	Distal Phalanx	?						CN'11-B4-	314	Can Argilera	Metacarpal accessory	L	CN'12-B5-	K38-38	Comercial	Frag. Indet.	-																					CN'12-B10-	P0-23	Comercial	Proximal	?
CN'04-B1-	322	Can Argilera	Frag. Indet.	-	CN'05-B2-	322	Can Argilera	Distal Phalanx	?						CN'11-B4-	315	Can Argilera	Pisiform	L	CN'12-B5-	L38-38	Comercial	Frag. Indet.	-																					CN'12-B10-	P0-24	Comercial	Distal phalanx	?
CN'04-B1-	323	Can Argilera	Pyramidal	L	CN'05-B2-	323	Can Argilera	Intermediate Phalanx	?						CN'11-B4-	316	Can Argilera	Semilunar	L	CN'12-B5-	L38-39	Comercial	Frag. Indet.	-																					CN'12-B10-	Q1-24	Comercial	Frag. Indet.	-
CN'04-B1-	324	Can Argilera	Pisiform	R	CN'05-B2-	324	Can Argilera	Proximal Phalanx	?						CN'11-B4-	317	Can Argilera	Distal Phalanx (forelimb)	R	CN'12-B5-	K38-40	Comercial	Frag. Indet.	-																					CN'12-B10-	P0-25	Comercial	Distal phalanx	?
CN'04-B1-	325	Can Argilera	Unciform	R	CN'05-B2-	325	Can Argilera	Pisiform	R						CN'11-B4-	318	Can Argilera	Intermediate Phalanx (forelimb)	R	CN'12-B5-	L38-40	Comercial	Frag. Indet.	-																					CN'12-B10-	Q1-25	Comercial	Small cuneiform?	?
CN'04-B1-	326	Can Argilera	Scaphoid	R	CN'05-B2-	326	Can Argilera	Pyramidal	R						CN'11-B4-	319	Can Argilera	Semilunar	R	CN'12-B5-	K38-41	Comercial	Frag. Indet.	-																					CN'12-B10-	P0-26	Comercial	Pisiforme	L
CN'04-B1-	327	Can Argilera	Sesamoid	?	CN'05-B2-	327	Can Argilera	Proximal Phalanx	?						CN'11-B4-	320	Can Argilera	Unciform	R	CN'12-B5-	L38-41	Comercial	Frag. Indet.	-																					CN'12-B10-	Q1-26	Comercial	Frag. Indet.	-
CN'04-B1-	328	Can Argilera	Distal Phalanx	?	CN'05-B2-	328	Can Argilera	Intermediate Phalanx	?						CN'11-B4-	321	Can Argilera	Proximal Phalanx (forelimb)	L	CN'12-B5-	L38-42	Comercial	Frag. Indet.	-																					CN'12-B10-	P0-27	Comercial	Sesamoid	?
CN'04-B1-	329	Can Argilera	Distal Phalanx	?	CN'05-B2-	329	Can Argilera	Proximal Phalanx	?						CN'11-B4-	322	Can Argilera	Distal Phalanx (forelimb)	L	CN'12-B5-	K37-43	Comercial	Frag. Indet.	-																					CN'12-B10-	Q1-27	Comercial	Malleolus	R
CN'04-B1-	330	Can Argilera	Distal Phalanx	?	CN'05-B2-	330	Can Argilera	Proximal Phalanx	?						CN'11-B4-	323	Can Argilera	Proximal Phalanx (hindlimb)	L	CN'12-B5-	K38-43	Comercial	Frag. Indet.	-																					CN'12-B10-	P0-28	Comercial	Distal phalanx	?
CN'04-B1-	331	Can Argilera	Distal Phalanx	?	CN'05-B2-	332	Can Argilera	Intermediate Phalanx	?						CN'11-B4-	324	Can Argilera	Distal Phalanx (forelimb)	L	CN'12-B5-	L38-43	Comercial	Frag. Indet.	-																					CN'12-B10-	P0-29	Comercial	Distal phalanx	?
CN'04-B1-	332	Can Argilera	Distal Phalanx	?	CN'05-B2-	333	Can Argilera	Proximal Phalanx	?						CN'11-B4-	325	Can Argilera	Magnum	L	CN'12-B5-	K37-44	Comercial	Frag. Indet.	-																					CN'12-B10-	Q1-29	Comercial	Frag. indet	-
CN'04-B1-	333	Can Argilera	Proximal Phalanx	?	CN'05-B2-	334	Can Argilera	Intermediate Phalanx	?						CN'11-B4-	326	Can Argilera	Unciform	L	CN'12-B5-	K38-44	Comercial	Frag. Indet.	-																					CN'12-B10-	Q1-31	Comercial	Metacarpal accessory	?
CN'04-B1-	334	Can Argilera	Proximal Phalanx	?	CN'05-B2-	335	Can Argilera	Sesamoid	?						CN'11-B4-	327	Can Argilera	Proximal Phalanx (forelimb)	R	CN'12-B5-	L38-44	Comercial	Frag. Indet.	-																					CN'12-B10-	P0-32	Comercial	Metacarpal accessory	?
CN'04-B1-	335	Can Argilera	Intermediate Phalanx	?	CN'05-B2-	336	Can Argilera	Sesamoid	?						CN'11-B4-	328	Can Argilera	Intermediate Phalanx (forelimb)	L	CN'12-B5-	K37-45	Comercial	Frag. Indet.	-																					CN'12-B10-	Q1-32	Comercial	Astragalus	R
CN'04-B1-	336	Can Argilera	Intermediate Phalanx	?	CN'05-B2-	337	Can Argilera	Ulna	L						CN'11-B4-	329	Can Argilera	Proximal Phalanx (forelimb)	R	CN'12-B5-	K38-45	Comercial	Frag. Indet.	-																					CN'12-B10-	P0-33	Comercial	Frag. Indet.	-
CN'04-B1-	337	Can Argilera	Intermediate Phalanx	?	CN'05-B2-	338	Can Argilera	Radius	L						CN'11-B4-	330	Can Argilera	Distal Phalanx (forelimb)	R	CN'12-B5-	L38-45	Comercial	Frag. Indet.	-																					CN'12-B10-	P0-34	Comercial	Pyramidal	R
CN'04-B1-	338	Can Argilera	Intermediate Phalanx	?	CN'05-B2-	339	Can Argilera	Ulna	R						CN'11-B4-	331	Can Argilera	Scaphoid	R	CN'12-B5-	K37-46	Comercial	Frag. Indet.	-																					CN'12-B10-	P0-35	Comercial	Unciform	R
CN'04-B1-	339	Can Argilera	Proximal Phalanx	?	CN'05-B2-	340	Can Argilera	Radius	R						CN'11-B4-	332	Can Argilera	Pyramidal	L	CN'12-B5-	K38-46	Comercial	Frag. Indet.	-																					CN'12-B10-	Q1-35	Comercial	Frag. Indet.	-
CN'04-B1-	340	Can Argilera	Proximal Phalanx	?	CN'05-B2-	341	Can Argilera	Metacarpal	R						CN'11-B4-	333	Can Argilera	Pyramidal	R	CN'12-B5-	L38-46	Comercial	Frag. Indet.	-																					CN'12-B10-	P0-36	Comercial	Sesamoid	?
CN'04-B1-	341	Can Argilera	Proximal Phalanx	?	CN'05-B2-	342	Can Argilera	Metacarpal	L						CN'11-B4-	334	Can Argilera	Frag. Indet.	-	CN'12-B5-	K37-47	Comercial	Frag. Indet.	-																					CN'12-B10-	Q1-36	Comercial	Small cuneiform	?
CN'04-B1-	342	Can Argilera	Metacarpal	L	CN'05-B2-	343	Can Argilera	Humerus	L						CN'11-B4-	335	Can Argilera	Scaphoid	R	CN'12-B5-	K38-47	Comercial	Frag. Indet.	-																					CN'12-B10-	P0-37	Comercial	Scaphoid	L
CN'04-B1-	343	Can Argilera	Metatarsal	L	CN'05-B2-	344	Can Argilera	Humerus	R						CN'11-B4-	336	Can Argilera	Proximal Phalanx (forelimb)	L	CN'12-B5-	L38-47	Comercial	Frag. Indet.	-																					CN'12-B10-	P0-38	Comercial	Pisiforme	R
CN'04-B1-	344	Can Argilera	Metacarpal	R	CN'05-B2-	345	Can Argilera	Scapula	R						CN'11-B4-	337	Can Argilera	Sesamoid	?	CN'12-B5-	L38-48	Comercial	Frag. Indet.	-																					CN'12-B10-	Q1-38	Comercial	Astragalus	L
CN'04-B1-	345	Can Argilera	Humerus	L	CN'05-B2-	400	Can Argilera	Cubonavicular	L						CN'11-B4-	338	Can Argilera	Metacarpal accessory	R	CN'12-B5-	K37-49	Comercial	Frag. Indet.	-																					CN'12-B10-	P0-39	Comercial	Scaphoid	L
CN'04-B1-	346	Can Argilera	Humerus	R	CN'05-B2-	401	Can Argilera	Astragalus	L						CN'11-B4-	339	Can Argilera	Pisiform	R	CN'12-B5-	K37-50	Comercial	Frag. Indet.	-																					CN'12-B10-	P0-40	Comercial	Frag. Indet.	-
CN'04-B1-	400	Can Argilera	Femur	?	CN'05-B2-	402	Can Argilera	Astragalus	R						CN'11-B4-	340	Can Argilera	Sesamoid	?	CN'12-B5-	K38-51	Comercial	Frag. Indet.	-																					CN'12-B10-	P0-41	Comercial	Magnum	R
CN'04-B1-	400	Can Argilera	Femur	L	CN'05-B2-	403	Can Argilera	Magnum	L						CN'11-B4-	341	Can Argilera	Cubonavicular	R	CN'12-B5-	K37-52	Comercial	Frag. Indet.	-																					CN'12-B10-	P0-48	Comercial	Vertebra indet.	-
CN'04-B1-	401	Can Argilera	Tibia	R	CN'05-B2-	404	Can Argilera	Patella	R						CN'11-B4-	342	Can Argilera	Magnum	R	CN'12-B5-	K37-53	Comercial	Frag. Indet.	-
CN'04-B1-	M20-2	Can Argilera	Frag. Indet.	-	CN'05-B2-	405	Can Argilera	Cuneiform	L						CN'11-B4-	343	Can Argilera	Small Cuneiform	L	CN'12-B5-	K37-54	Comercial	Frag. Indet.	-
CN'04-B1-	M20-7	Can Argilera	Frag. Indet.	-	CN'05-B2-	406	Can Argilera	Scaphoid	L						CN'11-B4-	344	Can Argilera	Sesamoid	?	CN'12-B5-	K37-55	Comercial	Frag. Indet.	-
CN'04-B1-	M20-13	Can Argilera	Frag. Indet.	-	CN'05-B2-	407	Can Argilera	Malleolus	L						CN'11-B4-	345	Can Argilera	Sesamoid	?	CN'12-B5-	K38-55	Comercial	Frag. Indet.	-
					CN'05-B2-	408	Can Argilera	Sesamoid	?						CN'11-B4-	400	Can Argilera	Femur	R	CN'12-B5-	K37-56	Comercial	Frag. Indet.	-
					CN'05-B2-	409	Can Argilera	Malleolus	R						CN'11-B4-	401	Can Argilera	Femur	L	CN'12-B5-	K38-56	Comercial	Frag. Indet.	-
					CN'05-B2-	410	Can Argilera	Cuneiform	R						CN'11-B4-	402	Can Argilera	Tibia	R	CN'12-B5-	K37-57	Comercial	Frag. Indet.	-
					CN'05-B2-	411	Can Argilera	Frag. Indet.	-						CN'11-B4-	403	Can Argilera	Tibia	L	CN'12-B5-	K37-58	Comercial	Frag. Indet.	-
					CN'05-B2-	412	Can Argilera	Frag. Indet.	-						CN'11-B4-	404	Can Argilera	Metatarsal	L	CN'12-B5-	K37-59	Comercial	Frag. Indet.	-
					CN'05-B2-	413	Can Argilera	Sesamoid	?						CN'11-B4-	405	Can Argilera	Metatarsal	R	CN'12-B5-	K37-60	Comercial	Frag. Indet.	-
					CN'05-B2-	414	Can Argilera	Patella	L						CN'11-B4-	406	Can Argilera	Pelvis	R	CN'12-B5-	K37-61	Comercial	Frag. Indet.	-
					CN'05-B2-	415	Can Argilera	Cubonavicular	R						CN'11-B4-	407	Can Argilera	Pelvis	L	CN'12-B5-	K37-62	Comercial	Frag. Indet.	-
					CN'05-B2-	416	Can Argilera	Sesamoid	?						CN'11-B4-	408	Can Argilera	Sesamoid	?	CN'12-B5-	K38-63	Comercial	Frag. Indet.	-
					CN'05-B2-	417	Can Argilera	Semilunar	L						CN'11-B4-	409	Can Argilera	Sesamoid	?	CN'12-B5-	K37-68	Comercial	Frag. Indet.	-
					CN'05-B2-	418	Can Argilera	Carpo/tarso accessorio	?						CN'11-B4-	410	Can Argilera	Sesamoid	?	CN'12-B5-	K38-70	Comercial	Frag. Indet.	-
					CN'05-B2-	419	Can Argilera	Unciform	L						CN'11-B4-	411	Can Argilera	Sesamoid	?	CN'12-B5-	K38-73	Comercial	Frag. Indet.	-
					CN'05-B2-	420	Can Argilera	Calcaneum	R						CN'11-B4-	412	Can Argilera	Small Cuneiform	R	CN'12-B5-	K38-76	Comercial	Frag. Indet.	-
					CN'05-B2-	421	Can Argilera	Sesamoid	?						CN'11-B4-	413	Can Argilera	Sesamoid	?	CN'12-B5-	K38-81	Comercial	Frag. Indet.	-
					CN'05-B2-	422	Can Argilera	Sesamoid	?						CN'11-B4-	414	Can Argilera	Calcaneum	L	CN'12-B5-	K38-85	Comercial	Frag. Indet.	-
					CN'05-B2-	423	Can Argilera	Sesamoid	?						CN'11-B4-	415	Can Argilera	Astragalus	L	CN'12-B5-	K38-86	Comercial	Frag. Indet.	-
					CN'05-B2-	424	Can Argilera	Sesamoid	?						CN'11-B4-	416	Can Argilera	Frag. Indet.	-	CN'12-B5-	K38-87	Comercial	Frag. Indet.	-
					CN'05-B2-	425	Can Argilera	Distal Phalanx	?						CN'11-B4-	417	Can Argilera	Patella	R	CN'12-B5-	K38-88	Comercial	Frag. Indet.	-
					CN'05-B2-	426	Can Argilera	Distal Phalanx	?						CN'11-B4-	418	Can Argilera	Astragalus	R	CN'12-B5-	K38-89	Comercial	Frag. Indet.	-
					CN'05-B2-	427	Can Argilera	Distal Phalanx	?						CN'11-B4-	420	Can Argilera	Patella	L	CN'12-B5-	K38-90	Comercial	Frag. Indet.	-
					CN'05-B2-	428	Can Argilera	Semilunar	R						CN'11-B4-	421	Can Argilera	Proximal Phalanx (hindlimb)	L	CN'12-B5-	K38-91	Comercial	Frag. Indet.	-
					CN'05-B2-	429	Can Argilera	Intermediate Phalanx	?						CN'11-B4-	422	Can Argilera	Distal Phalanx (hindlimb)	L	CN'12-B5-	K38-92	Comercial	Frag. Indet.	-
					CN'05-B2-	430	Can Argilera	Proximal Phalanx	?						CN'11-B4-	423	Can Argilera	Distal Phalanx (hindlimb)	L	CN'12-B5-	K38-94	Comercial	Frag. Indet.	-
					CN'05-B2-	431	Can Argilera	Intermediate Phalanx	?						CN'11-B4-	424	Can Argilera	Cubonavicular	L	CN'12-B5-	K38-95	Comercial	Frag. Indet.	-
					CN'05-B2-	432	Can Argilera	Proximal Phalanx	?						CN'11-B4-	425	Can Argilera	I Sternum	-	CN'12-B5-	K38-96	Comercial	Frag. Indet.	-
					CN'05-B2-	433	Can Argilera	Calcaneum	L						CN'11-B4-	426	Can Argilera	Proximal Phalanx (hindlimb)	R	CN'12-B5-	K38-97	Comercial	Frag. Indet.	-
					CN'05-B2-	434	Can Argilera	Distal Phalanx	?						CN'11-B4-	427	Can Argilera	Calcaneum	R	CN'12-B5-	K38-98	Comercial	Frag. Indet.	-
					CN'05-B2-	435	Can Argilera	Intermediate Phalanx	?						CN'11-B4-	428	Can Argilera	Distal Phalanx (hindlimb)	R	CN'12-B5-	K38-101	Comercial	Frag. Indet.	-
					CN'05-B2-	436	Can Argilera	Intermediate Phalanx	?						CN'11-B4-	429	Can Argilera	Intermediate Phalanx (hindlimb)	R	CN'12-B5-	K38-102	Comercial	Frag. Indet.	-
					CN'05-B2-	437	Can Argilera	Sesamoid	?						CN'11-B4-	430	Can Argilera	Intermediate Phalanx (hindlimb)	L	CN'12-B5-	K38-103	Comercial	Frag. Indet.	-
					CN'05-B2-	438	Can Argilera	Sesamoid	?						CN'11-B4-	431	Can Argilera	Cuneiform	R	CN'12-B5-	K38-104	Comercial	Frag. Indet.	-
					CN'05-B2-	439	Can Argilera	Small Cuneiform	?						CN'11-B4-	432	Can Argilera	Intermediate Phalanx (forelimb)	R	CN'12-B5-	K38-105	Comercial	Frag. Indet.	-
					CN'05-B2-	440	Can Argilera	Sesamoid	?						CN'11-B4-	433	Can Argilera	Frag. Indet.	-	CN'12-B5-	K38-106	Comercial	Frag. Indet.	-
					CN'05-B2-	441	Can Argilera	Sesamoid	?						CN'11-B4-	434	Can Argilera	Proximal Phalanx (hindlimb)	R	CN'12-B5-	K38-107	Comercial	Frag. Indet.	-
					CN'05-B2-	442	Can Argilera	Sesamoid	?						CN'11-B4-	435	Can Argilera	Distal Phalanx (hindlimb)	R	CN'12-B5-	K38-109	Comercial	Frag. Indet.	-
					CN'05-B2-	443	Can Argilera	Sesamoid	?						CN'11-B4-	436	Can Argilera	Intermediate Phalanx (hindlimb)	R	CN'12-B5-	K38-110	Comercial	Frag. Indet.	-
					CN'05-B2-	444	Can Argilera	Carpo/tarso accessorio	?						CN'11-B4-	437	Can Argilera	Intermediate Phalanx (hindlimb)	L	CN'12-B5-	K38-113	Comercial	Frag. Indet.	-
					CN'05-B2-	445	Can Argilera	Carpo/tarso accessorio	?						CN'11-B4-	438	Can Argilera	Astragalus	R	CN'12-B5-	K38-114	Comercial	Frag. Indet.	-
					CN'05-B2-	446	Can Argilera	Sesamoid	?						CN'11-B4-	439	Can Argilera	Sesamoid	?	CN'12-B5-	K38-115	Comercial	Frag. Indet.	-
					CN'05-B2-	447	Can Argilera	Femur	L						CN'11-B4-	440	Can Argilera	Malleolus	R	CN'12-B5-	K38-116	Comercial	Frag. Indet.	-
					CN'05-B2-	449	Can Argilera	Femur	R						CN'11-B4-	441	Can Argilera	Sesamoid	?	CN'12-B5-	K38-117	Comercial	Frag. Indet.	-
					CN'05-B2-	450	Can Argilera	Tibia	R						CN'11-B4-	442	Can Argilera	Intermediate Phalanx (forelimb)	L	CN'12-B5-	K38-118	Comercial	Frag. Indet.	-
					CN'05-B2-	451	Can Argilera	Tibia	L						CN'11-B4-	443	Can Argilera	Sesamoid	?	CN'12-B5-	K38-130	Comercial	Frag. Indet.	-
					CN'05-B2-	452	Can Argilera	Metatarsal	L						CN'11-B4-	444	Can Argilera	Cuneiform	L	CN'12-B5-	K38-131	Comercial	Frag. Indet.	-
					CN'05-B2	453	Can Argilera	Frag. Indet.	-						CN'11-B4-	445	Can Argilera	Frag. Indet.	-	CN'12-B5-	K39-62	Comercial	Proximal Phalanx	?
					CN'05-B2-	453	Can Argilera	Metatarsal	R						CN'11-B4-	446	Can Argilera	Sesamoid	?	CN'12-B5-	K37-11	Comercial	Vertebra indet.	-
					CN'05-B2-	N25-27	Can Argilera	Scapula	L						CN'11-B4-	447	Can Argilera	Sesamoid	?	CN'12-B5-	K38-74	Comercial	Frag. Indet.	-
															CN'11-B4-	448	Can Argilera	Sesamoid	?	CN'12-B5-	K38-75	Comercial	Frag. Indet.	-
															CN'11-B4-	449	Can Argilera	Frag. Indet.	-	CN'12-B5-	K38-78	Comercial	Frag. Indet.	-
															CN'11-B4-	450	Can Argilera	Sesamoid	?	CN'12-B5-	K37-23	Comercial	Frag. Indet.	-
															CN'11-B4-	451	Can Argilera	Sesamoid	?	CN'12-B5-	K37-27	Comercial	Frag. Indet.	-
															CN'11-B4-	452	Can Argilera	Frag. Indet.	-	CN'12-B5-	K38-83	Comercial	Frag. Indet.	-
															CN'11-B4-	X55-9	Can Argilera	Radius	R	CN'12-B5-	K37-21	Comercial	Frag. Indet.	-
																				CN'12-B5-	K37-24	Comercial	Frag. Indet.	-
																				CN'12-B5-	K37-25	Comercial	Frag. Indet.	-
																				CN'12-B5-	K37-26	Comercial	Frag. Indet.	-
																				CN'12-B5-	L38-29	Comercial	Frag. Indet.	-
																				CN'12-B5-	L38-33	Comercial	Frag. Indet.	-
																				CN'12-B5-	K38-34	Comercial	Frag. Indet.	-
																				CN'12-B5-	K38-35	Comercial	Frag. Indet.	-
																				CN'12-B5-	L38-37	Comercial	Frag. Indet.	-
																				CN'12-B5-	K38-39	Comercial	Frag. Indet.	-
																				CN'12-B5-	K38-42	Comercial	Frag. Indet.	-
																				CN'12-B5-	K38-48	Comercial	Frag. Indet.	-
																				CN'12-B5-	L38-50	Comercial	Frag. Indet.	-
																				CN'12-B5-	K37-51	Comercial	Frag. Indet.	-
																				CN'12-B5-	K38-59	Comercial	Frag. Indet.	-
																				CN'12-B5-	K38-68	Comercial	Frag. Indet.	-
																				CN'12-B5-	K38-69	Comercial	Frag. Indet.	-
																				CN'12-B5-	K38-82	Comercial	Frag. Indet.	-
																				CN'12-B5-	K38-150	Comercial	Humerus	R
																				CN'12-B5-	K39-35	Comercial	Intermediate Phalanx	?
																				CN'12-B5-	K39-38	Comercial	Intermediate Phalanx	?
																				CN'12-B5-	K39-57	Comercial	Intermediate Phalanx	?
																				CN'12-B5-	K39-61	Comercial	Intermediate Phalanx	?
																				CN'12-B5-	K39-72	Comercial	Magnum	R
																				CN'12-B5-	K39-47	Comercial	Magnum	L
																				CN'12-B5-	K39-46	Comercial	Metacarpal	L
																				CN'12-B5-	K38-121	Comercial	Patella	?
																				CN'12-B5-	K39-74	Comercial	Pisiforme	L
																				CN'12-B5-	K39-48	Comercial	Pisiforme	R
																				CN'12-B5-	K39-31	Comercial	Proximal Phalanx	?
																				CN'12-B5-	K39-32	Comercial	Proximal Phalanx	?
																				CN'12-B5-	K39-64	Comercial	Proximal Phalanx	?
																				CN'12-B5-	K39-66	Comercial	Proximal Phalanx	?
																				CN'12-B5-	K39-75	Comercial	Pyramidal	R
																				CN'12-B5-	K39-51	Comercial	Pyramidal	L
																				CN'12-B5-	K39-73	Comercial	Scaphoid	R
																				CN'12-B5-	K39-52	Comercial	Scaphoid	L
																				CN'12-B5-	K39-76	Comercial	Semilunar	R
																				CN'12-B5-	K39-50	Comercial	Semilunar	L
																				CN'12-B5-	K39-69	Comercial	Sesamoid	?
																				CN'12-B5-	K39-34	Comercial	Sesamoid	?
																				CN'12-B5-	K39-36	Comercial	Sesamoid	?
																				CN'12-B5-	K39-39	Comercial	Sesamoid	?
																				CN'12-B5-	K39-41	Comercial	Sesamoid	?
																				CN'12-B5-	K39-42	Comercial	Sesamoid	?
																				CN'12-B5-	K39-43	Comercial	Sesamoid	?
																				CN'12-B5-	K39-44	Comercial	Sesamoid	?
																				CN'12-B5-	K39-45	Comercial	Sesamoid	?
																				CN'12-B5-	K39-53	Comercial	Sesamoid	?
																				CN'12-B5-	K39-54	Comercial	Sesamoid	?
																				CN'12-B5-	K39-55	Comercial	Sesamoid	?
																				CN'12-B5-	K39-58	Comercial	Sesamoid	?
																				CN'12-B5-	K39-59	Comercial	Sesamoid	?
																				CN'12-B5-	K39-60	Comercial	Sesamoid	?
																				CN'12-B5-	K39-63	Comercial	Sesamoid	?
																				CN'12-B5-	K39-67	Comercial	Sesamoid	?
																				CN'12-B5-	K39-71	Comercial	Unciform	R
																				CN'12-B5-	K39-49	Comercial	Unciform	L









[truncated: 20 more columns]
