# Supplementary material for: First of a line or last of a dynasty? Parabos tigneresi and the evolution of eurasian bovinae in the early pliocene
Source: PLoS One. 2026 Jun 3;21(6):e0340256. doi: 10.1371/journal.pone.0340256 (PMC13232859; doi:10.1371/journal.pone.0340256)
Supplement: S2 Table — (XLSX) [file pone.0340256.s002.xlsx]

## Sheet: Foglio1
Atlas	IPHES.	IPHES.	IPHES.
	CN'04-	CN'05-	CN'11-
	B1-125	B2-122	B4-100
Maximum width (atlas)	-	-	167
Maximum length	109.1	122	123
Posterior articular facet width	96.5	-	95
Anterior articular facet width	95	-	96
Maximum heigth	84.8	-	92.3
