# Supplementary material for: First of a line or last of a dynasty? Parabos tigneresi and the evolution of eurasian bovinae in the early pliocene
Source: PLoS One. 2026 Jun 3;21(6):e0340256. doi: 10.1371/journal.pone.0340256 (PMC13232859; doi:10.1371/journal.pone.0340256)
Supplement: S3 Table — (XLSX) [file pone.0340256.s003.xlsx]

## Sheet: Foglio1
Axis	IPHES.	IPHES.	IPHES.	IPHES.	IPHES.
	CN'04-	CN'05-	CN'11-	CN'17-	CN'19-
	B1-127	B2-121	B4-102	B14-110	B15-1
Posterior articular facet width	45	-	52.1	-	-
Anterior articular facet width	86.9	85.1	44.2	95.1	-
Maximum heigth	141.9	155	150	163	138.2
Maximum width	-	-	100.3	-	-
Neural spine length	118.2	131	136	137.7	>113.0
