# Supplementary material for: First of a line or last of a dynasty? Parabos tigneresi and the evolution of eurasian bovinae in the early pliocene
Source: PLoS One. 2026 Jun 3;21(6):e0340256. doi: 10.1371/journal.pone.0340256 (PMC13232859; doi:10.1371/journal.pone.0340256)
Supplement: S4 Table — (XLSX) [file pone.0340256.s004.xlsx]

## Sheet: Foglio1
Cervical vertebrae	IPHES.	IPHES.	IPHES.	IPHES.	IPHES.	IPHES.	IPHES.	IPHES.	IPHES.	IPHES.	IPHES.	IPHES.	IPHES.
	CN'05-	CN'05-	CN'11-	CN'11-	CN'11-	CN'11-	CN'11-	CN'17-	CN'17-	CN'17-	CN'19-	CN'19-	CN'19-
	B2-123	B2-108	B4-103	B4-104	B4-105	B4-106	B4-112	B14-111	B14-112	B14-105	B15-1	B15-1	B15-1
Number of the vertebra	V	VII?	III	IV	V	VI	VII	III	IV	V	III	IV	V
Corpus length	76.5	71.8	84	83	79.7	76.1	72.3	-	-	81.5	83	85	-
Corpus width	47.8	-	51.1	50.6	43.8	41.9	64.5	-	-	32	-	-	-
Maximum width	-	-	-	-	-	-	123.7	-	-	-	-	-	-
Neural spine length	-	-	-	-	-	-	150.9	-	70	90.4	-	-	-
Maximum heigth	-	-	135	140	-	-	215	-	165	195	120	-	-
Anterior articulation width	97.4	-	100.4	105.4	106.6	-	-	77	84.7	-	-	-	-
Posterior articulation width	84.7	-	83.9	98.6	-	104	-	>80.0	93.9	94.5	-	-	-
