# Supplementary material for: First of a line or last of a dynasty? Parabos tigneresi and the evolution of eurasian bovinae in the early pliocene
Source: PLoS One. 2026 Jun 3;21(6):e0340256. doi: 10.1371/journal.pone.0340256 (PMC13232859; doi:10.1371/journal.pone.0340256)
Supplement: S5 Table — (XLSX) [file pone.0340256.s005.xlsx]

## Sheet: Foglio1
Thoracic vertebrae	IPHES.	IPHES.	IPHES.	IPHES.	IPHES.	IPHES.	IPHES.	IPHES.	IPHES.	IPHES.	IPHES.	IPHES.	IPHES.	IPHES.	IPHES.	IPHES.	IPHES.	IPHES.	IPHES.	IPHES.	IPHES.	IPHES.	IPHES.	IPHES.	IPHES.	IPHES.	IPHES.	IPHES.	IPHES.	IPHES.	IPHES.	IPHES.	IPHES.	IPHES.	IPHES.	IPHES.	IPHES.	IPHES.	IPHES.	IPHES.	IPHES.	IPHES.	IPHES.	IPHES.	IPHES.	IPHES.	IPHES.	IPHES.	IPHES.
	CN'04-	CN'05-	CN'05-	CN'05-	CN'05-	CN'05-	CN'05-	CN'05-	CN'05-	CN'05-	CN'05-	CN'11-	CN'11-	CN'11-	CN'11-	CN'11-	CN'11-	CN'11-	CN'11-	CN'11-	CN'11-	CN'11-	CN'11-	CN'11-	CN'12-	CN'12-	CN'12-	CN'12-	CN'12-	CN'12-	CN'12-	CN'12-	CN'12-	CN'17-	CN'17-	CN'17-	CN'17-	CN'17-	CN'17-	CN'17-	CN'17-	CN'17-	CN'17-	CN'19-	CN'19-	CN'19-	CN'19-	CN'19-	CN'19-
	B1-126	B2-105	B2-106	B2-107	B2-101	B2-109	B2-111	B2-103	B2-104	B2-100	B2-116	B4-119	B4-116	B4-117	B4-129	B4-127	B4-128	B4-126	B4-118	B4-121	B4-115	B4-120	B4-114	B4-113	B7-NOID	B7-NOID	B7-NOID	B8-119	B8-118	B8-117	B8-116	B8-115	B8-114	B14-200	B14-200	B14-200	B14-200	B14-200	B14-200	B14-200	B14-200	B14-200	B14-200	B15-1	B15-1	B15-1	B15-1	B15-1	B15-1
Number of the vertebra	I	III	IV	V	VI	VIII	XII	IX	X	XI	XIII	I	II	III	IV	V	VI	VII	VIII	IX	X	XI	XII	XIII	XI	XII	XIII	VIII	IX	X	XI	XII	XIII	I	II	III	IV	V	IX	X	XI	XII	XIII	II	III	IV	V	VI	VII
Corpus length	67.6	57.6	57.8	54.8	52.7	58.3	59.2	55	53.6	53.4	48	59.2	60	-	>60.0	49.2	61	54.5	55.9	57.1	54.3	49.1	56	57.9	56	55.4	51.5	64	62.3	61.8	64.8	61.6	>68.0	76.9	56.6	57.8	-	-	-	-	-	53	56.9	52	55	54	52	50	48
Corpus width	59.1	69.8	69.5	67.2	-	59.1	57.2	63.1	58.6	61.6	86.5	64.1	46.5	-	50	>47,5	>47.0	49.5	46.3	47.4	47.7	47.1	48.6	48.4	54	51.8	47.6	-	-	-	-	-	-	33.7	-	-	-	-	-	-	-	-	-	-	-	-	-	-	-
Maximum width	-	-	-	-	86	-	-	-	-	93.4	79.2	115.6	99.1	-	82	-	-	-	82.8	-	85.2	86.4	88	82.2	-	-	-	-	-	-	-	-	-	-	-	-	-	-	-	-	-	-	-	-	-	-	-	-	-
Neural spine length	-	-	225	207	175	-	-	-	101	-	134	252	245	260	250	195	185	190	180	162	134.9	109.6	101	88.4	74.2	-	75	-	-	-	-	-	-	140.3	232	257	>250.0	275	131.5	128.6	117.2	105.3	88.7	225	>215.0	230	-	185	170
Maximum heigth	-	-	278	245	210	-	-	-	160	-	-	270	275	275	275	245	250	225	220	180	175	165	160	154.5	122.1	-	119.8	-	-	-	-	-	-	-	-	-	-	-	-	-	-	143.6	135.8	200	210	220	-	225	195
[truncated: 6 more columns]
