# Supplementary material for: First of a line or last of a dynasty? Parabos tigneresi and the evolution of eurasian bovinae in the early pliocene
Source: PLoS One. 2026 Jun 3;21(6):e0340256. doi: 10.1371/journal.pone.0340256 (PMC13232859; doi:10.1371/journal.pone.0340256)
Supplement: S6 Table — (XLSX) [file pone.0340256.s006.xlsx]

## Sheet: Foglio1
Lumbar vertebrae	IPHES.	IPHES.	IPHES.	IPHES.	IPHES.	IPHES.	IPHES.	IPHES.	IPHES.
	CN'05-	CN'05-	CN'05-	CN'05-	CN'11-	CN'11-	CN'11-	CN'11-	CN'11-
	B2-117	B2-118	B2-119	B2-120	B4-111	B4-110	B4-109	B4-108	B4-107
Number of the vertebra	I?	II?	III	IV	I	II	III	IV	V
Corpus length	59.2	53.3	63	61.3	61	56	54.5	56.4	57.5
Corpus width	40.5	-	41.7	48.8	47.7	49	50.5	54.7	56.8
Maximum width	-	-	-	-	90	-	-	-	-
Neural spine length	85	81.9	-	72.1	92.1	-	70.1	60.1	60.4
Maximum heigth	138.9	-	-	148.1	151.8	-	144.1	-	-
