# Supplementary material for: First of a line or last of a dynasty? Parabos tigneresi and the evolution of eurasian bovinae in the early pliocene
Source: PLoS One. 2026 Jun 3;21(6):e0340256. doi: 10.1371/journal.pone.0340256 (PMC13232859; doi:10.1371/journal.pone.0340256)
Supplement: S7 Table — (XLSX) [file pone.0340256.s007.xlsx]

## Sheet: Foglio1
Scapula	IPHES.	IPHES.	IPHES.	IPHES.	IPHES.	IPHES.	IPHES.	IPHES.	IPHES.
	CN'04-	CN'05-	CN'11-	CN'11-	CN'12-	CN'17-	CN'17-	CN'19-	CN'19-
	B1-300	B2-345	B4-307	B4-308	B10-1	B14-200e	B14-200f	B15-1	B15-1
Laterality	L	R	L	R	L	L	R	R	L
Maximum length	-	-	374	345	366	377	367	348	335
Glenoid cavity thickness	56.1	56.1	61.5	63.8	-	-	-	54.2	-
Maximum glenoid process width	81.1	80.5	86.9	87.6	80	-	76.8	73.9	73.8
Glenoid cavity width	58.7	59.7	64.9	70	62	58.1	55	59.8	61.9
Collum scapulae length	40.3	46.3	45.7	42.5	40	50.5	44.6	46.9	44.8
