# Supplementary material for: First of a line or last of a dynasty? Parabos tigneresi and the evolution of eurasian bovinae in the early pliocene
Source: PLoS One. 2026 Jun 3;21(6):e0340256. doi: 10.1371/journal.pone.0340256 (PMC13232859; doi:10.1371/journal.pone.0340256)
Supplement: S8 Table — (XLSX) [file pone.0340256.s008.xlsx]

## Sheet: Foglio1
Humerus	IPHES.	IPHES.	IPHES.	IPHES.	IPHES.	IPHES.	IPHES.	IPHES.	IPHES.	IPHES.	IPHES.	IPHES.	IPHES.	IPHES.	IPHES.	IPHES.	IPHES.	IPHES.
	CN'04-	CN'04-	CN'05-	CN'05-	CN'11-	CN'11-	CN'12-	CN'12-	CN'12-	CN'12-	CN'12-	CN'12-	CN'17-	CN'17-	CN'19-	CN'19-	CN'19-	CN'19-
	B1-345	B1-346	B2-343	B2-344	B4-300	B4-301	B5-311	B5-150	B7-412	B10-300	B10-301	B13-324	B14-200c	B14-200d	B15-1	B15-1	B15-1	B15-1
Laterality	L	R	L	R	R	L	L	R	L	R	L	R	R	L	R	L	R	L
Maximum length	>313.0	-	-	344	340	337	340	335	-	-	315	-	-	330	325	323	325	323
Proximal epiphysis width	>90.0	88.8	-	-	100	93.3	96.6	-	-	-	-	-	-	-	-	-	-	-
Proximal epiphysis thickness	115	126	-	-	132.8	135.1	116.9	-	-	-	-	-	117.5	106	121	109.5	121	109.5
Distal epiphysis width	79	78.6	79.3	79	83.9	82.56	87	79.3	78.8	-	84.4	-	76.5	>67.0	>66.0	74	>66.0	74
Distal articulation width	72.9	75.2	73.6	74.3	76.6	78.9	80.7	75.7	75.2	-	74.3	69.1	70.5	-	65.2	68	65.2	68
Distal medial hemitrochlear width	47.4	52.4	49.1	49.7	49.9	55.2	52.8	51.7	51.7	48.7	46.6	45.1	48.9	-	48.1	>45.0	48.1	>45.0
Distal epiphysis thickness (medial side)	76.3	79	76.4	78.9	77.2	79	74.6	79.5	80	-	74.5	-	-	73	72.2	69.8	72.2	69.8
Distal epiphysis thickness (lateral side)	55.1	56.9	56.9	57.5	59.3	>50.0	59.7	58.8	58.9	-	58.4	-	52.8	53.8	52	54.9	52	54.9
Distal articulation heigth (medial side)	48.9	47	52.4	51.3	53.1	56.3	52.8	53.5	46.4	52	53.5	-	-	46.2	47.2	48.7	47.2	48.7
Distal articulation heigth (lateral side)	33.6	40.8	34.9	36.4	34.2	33.6	36.2	37.2	32.1	-	37.4	36.9	31.7	34.4	32.7	32.8	32.7	32.8
Trochlear crest heigth	43.4	>39.0	43.3	45	45.4	44.8	11.7	22.6	43.6	41	47.4	48.1	38	37.9	43.3	41.8	43.3	41.8
Olecranon width	25.3	-	22.3	26.5	28.9	26.2	45.3	43.7	23.1	-	-	-	-	-	-	-	-	-
