# Supplementary material for: First of a line or last of a dynasty? Parabos tigneresi and the evolution of eurasian bovinae in the early pliocene
Source: PLoS One. 2026 Jun 3;21(6):e0340256. doi: 10.1371/journal.pone.0340256 (PMC13232859; doi:10.1371/journal.pone.0340256)
Supplement: S9 Table — (XLSX) [file pone.0340256.s009.xlsx]

## Sheet: Foglio1
Radius	IPHES.	IPHES.	IPHES.	IPHES.	IPHES.	IPHES.	IPHES.	IPHES.	IPHES.	IPHES.	IPHES.	IPHES.	IPHES.	IPHES.	IPHES.	IPHES.
	CN'04-	CN'04-	CN'05-	CN'05-	CN'11-	CN'11-	CN'12-	CN'12-	CN'12-	CN'12-	CN'12-	CN'12-	CN'17-	CN'17-	CN'19-	CN'19-
	B1-308	B1-303	B2-338	B2-340	B4-303	B4-X55-9	B5-300	B5-301	B7-313	B10-304	B13-422	B13-325	B14-200a	B14-200b	B15-1	B15-1
Laterality	L	R	L	R	L	R	L	R	L	L	L	R	R	L	R	L
Maximum length	325	321	331	325	325	325	335	321	320	-	-	-	305	295	314	312
Proximal epiphysis width	75.9	75.7	78.4	78	83.2	82.1	77.7	80.9	>75.0	80.6	-	67	82.1	>70.0	>70.0	73.1
Proximal articulation width	70.2	70.6	70.9	71.2	75.3	75	73	75.5	74.4	74.9	-	-	68.5	-	>65.0	64.5
Proximal epiphysis thickness	40.6	40.6	41.7	41.8	43.4	46	41.9	37.7	38.5	42.7	-	40	37.1	40	39.7	35.5
Diaphysis width in the middle	44.5	45.1	46.2	45	50.2	47.3	-	49.4	43.5	-	45.5	44.7	>41.0	-	41	40
Diaphysis thickness in the middle	-	27.4	33	33.9	28	31.3	-	25	26.9	-	-	27.9	30.6	-	30.5	30.7
Distall epiphysis width	-	76.1	79.3	>66.0	75.6	73.7	-	82.3	71.3	-	-	-	75	72.4	69.7	73
Distal ephiphysis thickness	-	51.2	59.2	60.5	52.1	46.9	-	58.8	>53.0	-	-	-	52	56	54	55
