# Supplementary material for: First of a line or last of a dynasty? Parabos tigneresi and the evolution of eurasian bovinae in the early pliocene
Source: PLoS One. 2026 Jun 3;21(6):e0340256. doi: 10.1371/journal.pone.0340256 (PMC13232859; doi:10.1371/journal.pone.0340256)
Supplement: S10 Table — (XLSX) [file pone.0340256.s010.xlsx]

## Sheet: Foglio1
Ulna	IPHES.	IPHES.	IPHES.	IPHES.	IPHES.	IPHES.	IPHES.	IPHES.	IPHES.	IPHES.	IPHES.	IPHES.	IPHES.	IPHES.
	CN'04-	CN'04-	CN'05-	CN'05-	CN'11-	CN'11-	CN'12-	CN'12-	CN'12-	CN'12-	CN'17-	CN'17-	CN'19-	CN'19-
	B1-307	B1-304	B2-337	B2-339	B4-304	B4-302	B5-300	B5-301	B7-314	B10-304	B14-200a	B14-200b	B15-1	B15-1
Laterality	L	R	L	R	L	R	L	R	L	L	R	L	L	R
Olecranon length	103	104.2	106.1	106.7	103.6	106.5	113	90.9	-	100.9	-	101.2	95	90
Olecranon thickness	55.8	55.3	56.7	59	58.9	58.4	60	61.4	-	60.3	55.6	56	55	51.6
Ulnar articular surface length	48.5	50.3	47	47.5	-	59.2	54.7	-	57.3	47.7	-	-	-	-
Ulnar articular surface width	50.4	51	46	45.7	50.3	45.9	48.2	39	-	37.7	-	-	-	-
