# Supplementary material for: First of a line or last of a dynasty? Parabos tigneresi and the evolution of eurasian bovinae in the early pliocene
Source: PLoS One. 2026 Jun 3;21(6):e0340256. doi: 10.1371/journal.pone.0340256 (PMC13232859; doi:10.1371/journal.pone.0340256)
Supplement: S11 Table — (XLSX) [file pone.0340256.s011.xlsx]

## Sheet: Foglio1
Magnum	IPHES.	IPHES.	IPHES.	IPHES.	IPHES.	IPHES.	IPHES.	IPHES.	IPHES.	IPHES.	IPHES.	IPHES.	IPHES.	IPHES.	IPHES.	IPHES.	IPHES.
	CN'04-	CN'04-	CN'05-	CN'05-	CN'11-	CN'11-	CN'12-	CN'12-	CN'12-	CN'12-	CN'12-	CN'12-	CN'12-	CN'17-	CN'17-	CN'19-	CN'19-
	B1-313	B1-312	B2-403	B2-312	B4-342	B4-325	B5-72	B5-47	B7-326	B7-317	B10-41	B10-308	B13-317	B14-319	B14-340	B15-437	B15-428
Laterality	L	R	L	R	R	L	R	L	R	L	R	L	R	L	R	L	R
Length	22.8	22.8	22.6	24.5	23.3	22.1	21.7	19.3	23.2	23.6	20.2	24.7	22.7	20.7	21.6	22.2	23.8
Width	35.5	34.7	36.5	36.6	34.1	34.4	36.1	38.3	33.5	33.7	-	35.4	33.2	34.9	34.9	31.8	32.4
Thickness	35.2	38	39.5	38.9	37.8	39.2	37.9	36.1	39.5	35.2	41.1	40.5	35.2	35	35.9	35.5	35
