# Supplementary material for: First of a line or last of a dynasty? Parabos tigneresi and the evolution of eurasian bovinae in the early pliocene
Source: PLoS One. 2026 Jun 3;21(6):e0340256. doi: 10.1371/journal.pone.0340256 (PMC13232859; doi:10.1371/journal.pone.0340256)
Supplement: S12 Table — (XLSX) [file pone.0340256.s012.xlsx]

## Sheet: Foglio1
Pisiform	IPHES.	IPHES.	IPHES.	IPHES.	IPHES.	IPHES.	IPHES.	IPHES.	IPHES.	IPHES.	IPHES.	IPHES.	IPHES.	IPHES.	IPHES.
	CN'04-	CN'04-	CN'05-	CN'05-	CN'11-	CN'11-	CN'12-	CN'12-	CN'12-	CN'12-	CN'12-	CN'12-	CN'12-	CN'19-	CN'19-
	B1-324	B1-315	B2-325	B2-317	B4-315	B4-339	B5-74	B5-48	B7-331	B7-319	B10-26	B10-38	B13-322	B15-440	B15-429
Laterality	L	R	L	R	L	R	L	R	L	L	L	R	R	R	L
Length	24.3	24.1	24.4	23.5	24.8	27.5	21.8	25.1	23.2	25.1	27.5	25.1	22.1	21.1	22.7
Width	20	20.6	18.5	18.3	17.7	17.8	18.6	18.1	19	19.8	20.7	21.7	18.1	17.7	18.4
Thickness	32.9	32.3	31.2	31.4	28.5	33.9	30.7	30.5	31	31.8	35.8	33.7	28.3	29.9	30.2
