# Supplementary material for: First of a line or last of a dynasty? Parabos tigneresi and the evolution of eurasian bovinae in the early pliocene
Source: PLoS One. 2026 Jun 3;21(6):e0340256. doi: 10.1371/journal.pone.0340256 (PMC13232859; doi:10.1371/journal.pone.0340256)
Supplement: S13 Table — (XLSX) [file pone.0340256.s013.xlsx]

## Sheet: Foglio1
Pyramidal	IPHES.	IPHES.	IPHES.	IPHES.	IPHES.	IPHES.	IPHES.	IPHES.	IPHES.	IPHES.	IPHES.	IPHES.	IPHES.	IPHES.	IPHES.	IPHES.
	CN'04-	CN'04-	CN'05-	CN'05-	CN'11-	CN'11-	CN'12-	CN'12-	CN'12-	CN'12-	CN'12-	CN'12-	CN'17-	CN'17-	CN'19-	CN'19-
	B1-323	B1-314	B2-326	B2-316	B4-333	B4-332	B5-75	B5-51	B7-318	B7-330	B13-314	B13-315	B14-318	B14-344	B15-442	B15-427
Laterality	R	L	L	L	R	L	R	L	L	R	L	R	L	R	L	R
Length	43.5	42	40.9	40.5	40.5	40.5	39	39.4	-	-	-	38.4	>36.0	38.8	37	38.8
Width	23.2	21.5	24.7	26.4	26.7	25.3	23.4	22.8	23.9	26	19.2	19	23.4	25.9	21.5	23
Thickness	38.4	37.6	37	38.3	37.6	42	39.3	36.2	39	43.1	34.2	34.5	42.1	39.5	36.2	39.8
