# Supplementary material for: First of a line or last of a dynasty? Parabos tigneresi and the evolution of eurasian bovinae in the early pliocene
Source: PLoS One. 2026 Jun 3;21(6):e0340256. doi: 10.1371/journal.pone.0340256 (PMC13232859; doi:10.1371/journal.pone.0340256)
Supplement: S14 Table — (XLSX) [file pone.0340256.s014.xlsx]

## Sheet: Foglio1
Scaphoid	IPHES.	IPHES.	IPHES.	IPHES.	IPHES.	IPHES.	IPHES.	IPHES.	IPHES.	IPHES.	IPHES.	IPHES.	IPHES.	IPHES.	IPHES.	IPHES.
	CN'04-	CN'04-	CN'05-	CN'05-	CN'11-	CN'11-	CN'12-	CN'12-	CN'12-	CN'12-	CN'12-	CN'12-	CN'17-	CN'17-	CN'19-	CN'19-
	B1-326	B1-317	B2-406	B2-313	B4-335	B4-331	B5-73	B5-52	B7-316	B7-325	B10-37	B10-310	B14-322	B14-342	B15-441	B15-430
Laterality	L	R	L	R	L	R	R	L	L	R	R	L	L	R	L	R
Length	31.3	35.2	37.4	37.4	34.6	37.1	37.7	34.4	34.1	35	-	36.9	>32.0	32.6	33.2	34.4
Width	27.5	27.1	24	26.3	27.5	27.8	26.6	25.1	25.8	26.1	27.1	29	27.2	26.8	24.5	23.7
Thickness	44.1	43.2	44	44.7	43.4	42.7	44.9	47	45.2	44.1	-	46.6	44.7	43.7	40.9	41
