# Supplementary material for: First of a line or last of a dynasty? Parabos tigneresi and the evolution of eurasian bovinae in the early pliocene
Source: PLoS One. 2026 Jun 3;21(6):e0340256. doi: 10.1371/journal.pone.0340256 (PMC13232859; doi:10.1371/journal.pone.0340256)
Supplement: S15 Table — (XLSX) [file pone.0340256.s015.xlsx]

## Sheet: Foglio1
Semilunar	IPHES.	IPHES.	IPHES.	IPHES.	IPHES.	IPHES.	IPHES.	IPHES.	IPHES.	IPHES.	IPHES.	IPHES.	IPHES.	IPHES.	IPHES.	IPHES.
	CN'04-	CN'04-	CN'05-	CN'05-	CN'11-	CN'11-	CN'12-	CN'12-	CN'12-	CN'12-	CN'12-	CN'12-	CN'17-	CN'17-	CN'19-	CN'19-
	B1-318	B1-310	B2-428	B2-417	B4-319	B4-316	B5-76	B5-50	B7-322	B10-309	B13-321	B13-319	B14-320	B14-343	B15-441	B15-435
Laterality	L	R	R	L	R	L	R	L	L	R	R	L	L	R	L	R
Length	31.6	31.2	31.4	31.2	29.7	29.4	29.7	28.9	30.6	32.9	26.9	28.3	26.8	27.2	30.4	29.8
Width	33.2	32.1	27.3	27.5	32	27	28.7	28.1	28.7	29	28.6	29.1	32.7	32.2	29.8	25.9
Thickness	39.5	41.4	40.9	41.4	41.5	40.8	40.5	37.3	42.9	44.7	>35,5	34.2	39.9	41	37.5	37.1
