# Supplementary material for: First of a line or last of a dynasty? Parabos tigneresi and the evolution of eurasian bovinae in the early pliocene
Source: PLoS One. 2026 Jun 3;21(6):e0340256. doi: 10.1371/journal.pone.0340256 (PMC13232859; doi:10.1371/journal.pone.0340256)
Supplement: S16 Table — (XLSX) [file pone.0340256.s016.xlsx]

## Sheet: Foglio1
Unciform	IPHES.	IPHES.	IPHES.	IPHES.	IPHES.	IPHES.	IPHES.	IPHES.	IPHES.	IPHES.	IPHES.	IPHES.	IPHES.	IPHES.	IPHES.	IPHES.	IPHES.	IPHES.
	CN'04-	CN'04-	CN'05-	CN'05-	CN'11-	CN'11-	CN'12-	CN'12-	CN'12-	CN'12-	CN'12-	CN'12-	CN'12-	CN'12-	CN'17-	CN'17-	CN'19-	CN'19-
	B1-325	B1-321	B2-419	B2-311	B4-320	B4-326	B5-71	B5-49	B7-329	B7-315	B10-35	B10-312	B13-320	B13-316	B14-321	B14-441	B15-434	B15-429
Laterality	R	L	L	R	R	L	R	L	R	L	R	L	L	R	L	R	L	R
Length	25	24.4	25.6	26.8	-	25.3	24.6	24.8	24.8	24.9	28	26.9	-	22.7	23.3	23.5	24.8	25.4
Width	28.7	27.4	29.3	28.6	30.7	31.6	29	31.5	30.7	32.8	29.8	30.4	-	26.1	27.6	30.4	28.2	27.3
Thickness	35.7	33.8	35.1	36.3	-	37.3	34.3	31.5	35	36.4	35.7	-	29.4	30	36.1	35.6	33	31.4
