# Supplementary material for: First of a line or last of a dynasty? Parabos tigneresi and the evolution of eurasian bovinae in the early pliocene
Source: PLoS One. 2026 Jun 3;21(6):e0340256. doi: 10.1371/journal.pone.0340256 (PMC13232859; doi:10.1371/journal.pone.0340256)
Supplement: S17 Table — (XLSX) [file pone.0340256.s017.xlsx]

## Sheet: Foglio1
Metacarpal	IPHES.	IPHES.	IPHES.	IPHES.	IPHES.	IPHES.	IPHES.	IPHES.	IPHES.	IPHES.	IPHES.	IPHES.	IPHES.	IPHES.	IPHES.	IPHES.	IPHES.	IPHES.	IPHES.	IPHES.
	CN'04-	CN'04-	CN'05-	CN'05-	CN'11-	CN'11-	CN'12-	CN'12-	CN'12-	CN'12-	CN'12-	CN'12-	CN'12-	CN'12-	CN'12-	CN'12-	CN'17-	CN'17-	CN'19-	CN'19-
	B1-342	B1-344	B2-341	B2-342	B4-305	B4-306	B5-K39-46	B5-303	B6-312	B6-313	B7-425	B7-426	B10-302	B10-306	B13-326	B13-327	B14-316	B14-338	B15-432	B15-426
Laterality	L	R	R	L	L	R	L	R	R	L	L	R	L	R	L	R	L	R	L	R
Maximum length	277	280	-	-	279	275	269	>270.0	-	-	280	280	265	270	261	263	260.5	261.5	270	269
Max functional length	269	271	-	-	272	268	262	>260.0	-	-	-	-	262	260	252	254	251.5	254	261	261
Proximal epiphysis width	61.9	59.7	61.6	61.4	61.2	60.4	57.8	58.4	-	-	67.8	-	59.2	61.6	50.6	57.4	54.5	56.3	55.6	55.1
Proximal epiphysis thickness	39.4	40.2	39.3	42.2	43.7	44.6	41.2	41.7	-	-	39.3	-	42.9	43.8	32.2	35.2	39.7	39.4	38.9	38.5
Proximal epiphysis medial facet width	33.4	33.7	37.3	35.1	34.8	34.4	37.6	34.2	-	-	37.6	-	31.4	34.6	32.2	32.3	30.8	28.8	32.6	30.3
Proximal epiphysis lateral facet width	26.8	25.1	22.3	22.8	26.7	24.6	24.1	25.4	-	-	27.6	-	26.9	27.6	-	22	21.3	23.3	20.5	22.4
Diaphysis width in the middle	35.6	33.9	-	39	38	38.1	33.1	35	-	-	-	-	32.7	34.8	33	33.6	35.9	41	32.5	34.1
Diaphysis thickness in the middle	28	29.2	-	30	31.9	30.6	32.7	32.2	-	-	-	-	25	29.9	28.2	28.8	29.5	27	27.9	27.2
Diaphysis minimum width	33.3	33.1	-	-	37.7	37.9	33.1	33.3	-	-	-	-	31.7	34.4	32.2	33.4	35.9	40.3	31.8	33.6
Diaphysis minimum thickness	27.2	27.6	-	-	30.9	28.5	28.3	28.6	-	-	-	-	23.5	26.5	25.8	25.2	28.7	-	24.5	24.1
Distal diaphysis width	59.9	60.4	61.5	60.3	69.5	68.3	58.1	58.2	>36,5	58.8	61.3	61.6	57.2	58.9	56.5	55.6	62.4	59.9	54.9	54.3
Distal epiphysis width	62.3	61.9	63.1	64.3	71.2	69.2	59.8	60.4	37.7	>60.0	62.1	63.5	>60,5	64.6	58.7	59.1	61.8	61.9	59.3	58.1
Distal ephyphysis medial trochlea thickness	37.8	38.1	38.3	>38.0	38.6	38.2	36.6	37.4	37.3	37.1	40.8	41.1	>38,5	>36.0	35.1	34.5	36.6	36.3	35.2	34.7
Distal ephyphysis lateral trochlea thickness	37.5	37.3	37.4	38.3	37.8	38	37.3	36.6	36.3	-	39.7	39.7	39.8	37	33.6	35.6	36.5	35.8	35	34.6
Abaxial medial hemicondyle thickness (distal ephyphysis)	28.7	28.7	28.4	29	29.7	29.5	27.5	28.4	27.9	-	31.3	30.2	-	28.4	28.9	27.2	26.9	27.7	26.1	25.6
Abaxial lateral hemicondyle thickness (distal ephyphysis)	27.4	26.8	27.7	26.7	27.5	27.1	27.2	27	26.8	26.3	27.9	28.6	28.4	28	25.5	26	25.7	25.1	24	24.1
Axial medial hemicondyle thickness (distal ephyphysis)	34.2	33.8	34.6	>34.0	34.3	32.7	33	33	33	33.1	36.2	36.6	33.4	33.4	32.4	32.2	32.6	31.8	30.8	30.5
Axial lateral hemicondyle thickness (distal ephyphysis)	35.1	35.2	35.2	35.2	35.5	35.1	34.3	34.1	34.6	34.3	36.8	37.3	35.4	34.9	32.9	32.9	32.9	32.6	31.7	31.7
