# Supplementary material for: First of a line or last of a dynasty? Parabos tigneresi and the evolution of eurasian bovinae in the early pliocene
Source: PLoS One. 2026 Jun 3;21(6):e0340256. doi: 10.1371/journal.pone.0340256 (PMC13232859; doi:10.1371/journal.pone.0340256)
Supplement: S18 Table — (XLSX) [file pone.0340256.s018.xlsx]

## Sheet: Foglio1
Hemipelvis	IPHES.	IPHES.	IPHES.	IPHES.	IPHES.	IPHES.
	CN'05-	CN'11-	CN'11-	CN'17-	CN'17-	CN'19-
	B2-126	B4-407	B4-406	B14-400a	B14-400b	B15-1
Laterality	L	L	R	L	R	R
Maximum length	-	>455.0	480	-	-	457
Symphysis length	-	-	-	-	-	-
Minumum heigth of the ilium shaft	52.9	54	-	47.4	46.3	48.3
Length of the foramen obturatum	103	83	-	-	-	79.1
Acetabulum length	77.2	70.4	74.8	66.8	74.9	66.5
