# Supplementary material for: First of a line or last of a dynasty? Parabos tigneresi and the evolution of eurasian bovinae in the early pliocene
Source: PLoS One. 2026 Jun 3;21(6):e0340256. doi: 10.1371/journal.pone.0340256 (PMC13232859; doi:10.1371/journal.pone.0340256)
Supplement: S19 Table — (XLSX) [file pone.0340256.s019.xlsx]

## Sheet: Foglio1
Femur	IPHES.	IPHES.	IPHES.	IPHES.	IPHES.	IPHES.	IPHES.	IPHES.	IPHES.	IPHES.	IPHES.	IPHES.	IPHES.	IPHES.	IPHES.	IPHES.
	CN'04-	CN'05-	CN'05-	CN'06-	CN'06-	CN'11-	CN'11-	CN'12-	CN'12-	CN'12-	CN'12-	B10-409	CN'19-	CN'19-
	B1-400	B2-449	B2-447	B3-404	B3-405	B4-400	B4-401	B7-406	B7-400	B14-402	B14-404	B10-409	B15-1	B15-1	B?-421	B?-415
Laterality	L	R	L	L	R	R	L	R	L	L	R	R	R	L	-	-
Maximum length	-	-	428	-	-	403	408	426	-	>381.0	393	-	390	375	-	-
Functional length	-	-	385	-	375	385	394	381	404	375	376	-	365	367	-	-
Proximal epiphysis width	-	-	115	-	-	117	124.3	110.8	-	107.6	111.3	-	79.7	108.5	-	-
Caput femoris width	-	67.3	68.6	67.4	65	65	66.2	61.5	62.9	57.9	58.2	55.4	54.8	>53.0	58.1	64.5
Caput femoris thickness	-	51.7	52.7	53.3	51.6	57	52.8	50.4	48	46.6	45.6	51.9	49.3	47.5	50.1	53.3
Great trochanter thickness	-	-	-	-	-	57.9	58.1	58.4	-	-	37.9	-	48	50	-	-
Minimum diaphysis width	38	-	47.8	-	-	41.2	42	-	-	-	-	-	-	-	-	-
Minimum diaphysis thickness	46	51.8	46.8	-	-	49.5	48.1	-	-	-	-	-	-	-	-	-
Distal epiphysis width	-	>93.0	101.6	-	-	-	103.4	101.8	102	93	90.9	-	89.5	-	-	-
Distal epiphysis medial thickness	-	128.6	-	127.9	-	>117.0	126	125	124	113.5	111.8	-	108.5	116	-	-
Distal epiphysis lateral thickness	-	107	-	-	-	-	103.1	103.7	100	100.6	97.4	-	>90.0	98.5	-	-
Patella's articulation width	-	-	-	-	39.8	39.4	44.6	43.4	42.6	40	38.5	-	-	-	-	-
