# Supplementary material for: First of a line or last of a dynasty? Parabos tigneresi and the evolution of eurasian bovinae in the early pliocene
Source: PLoS One. 2026 Jun 3;21(6):e0340256. doi: 10.1371/journal.pone.0340256 (PMC13232859; doi:10.1371/journal.pone.0340256)
Supplement: S20 Table — (XLSX) [file pone.0340256.s020.xlsx]

## Sheet: Foglio1
Patella	IPHES.	IPHES.	IPHES.	IPHES.	IPHES.	IPHES.	IPHES.	IPHES.	IPHES.
	CN'05-	CN'05-	CN'11-	CN'11-	CN'12-	CN'12-	CN'12-	CN'17-	CN'17-
	B2-404	B2-414	B4-417	B4-420	B7-410	B7-405	B10-9	B14-401	B14-403
Laterality	R	L	R	L	R	L	R	L	R
Length	67.8	65.5	68.5	68	67.2	>63,5	67	67.3	62.3
Width	52.3	53.9	49.5	54.3	52.3	51.8	52	49.4	48.5
Thickness	40.5	40.1	39.7	39.7	42.4	39	40	40	37.2
