# Supplementary material for: First of a line or last of a dynasty? Parabos tigneresi and the evolution of eurasian bovinae in the early pliocene
Source: PLoS One. 2026 Jun 3;21(6):e0340256. doi: 10.1371/journal.pone.0340256 (PMC13232859; doi:10.1371/journal.pone.0340256)
Supplement: S21 Table — (XLSX) [file pone.0340256.s021.xlsx]

## Sheet: Foglio1
Tibia	IPHES.	IPHES.	IPHES.	IPHES.	IPHES.	IPHES.	IPHES.	IPHES.	IPHES.	IPHES.	IPHES.	IPHES.	IPHES.	IPHES.	IPHES.
	CN'04-	CN'05-	CN'05-	CN'06-	CN'06-	CN'11-	CN'11-	CN'12-	CN'12-	CN'17-	CN'17-	CN'19-	CN'19-	CN'04-	CN'04-
	B1-401	B2-451	B2-450	B3-407	B3-406	B4-403	B4-402	B7-411	B7-404	B14-407	B14-406	B15-347	B15-348	B1-406	B1-405
Laterality	R	L	R	L	R	L	R	R	L	R	L	L	R	L	R
Maximum length	-	423	415	>390.0	410	405	404	408	402	393	386	380	388	-	-
Proximal epiphysis width	-	138	>100.0	-	-	109	109	94.9	-	105.3	-	90	87.3	-	-
Proximal epiphysis thickness	-	>95.0	-	107	-	107.5	106	105	100	112	112	-	100.6	-	-
Minimum diaphysis width	-	-	-	42	-	45	44.9	41.9	-	-	-	-	-	-	-
Minimum diaphysis thickness	-	-	-	-	-	35.3	38.1	32.3	-	-	-	-	-	-	-
Distal epiphysis width	68.6	62.5	-	67.2	72.4	72.8	72.6	70.8	67.6	62.1	61.9	63.9	63.2	>65.0	66.9
Distal epiphysis thickness	54.4	>56.0	>54.0	55.7	-	57.4	54.2	55.8	55.8	52.7	48.8	53	51.1	-	54.6
Distal articulation width	56.9	56.5	-	62.8	-	61.8	62	67.5	63.6	50.5	50.1	52.7	54.1	-	58.2
Distal articulation thickness	49.8	43.7	-	43.7	-	49.7	43.2	48.4	48.5	45.1	39.9	43.2	46.5	-	48
Malleolar articulation facet width	11.8	12.1	-	12.8	11.1	14.2	13.8	14	14.6	12.5	11	10.5	10.2	12.2	12.5
Malleolar articulation facet thickness	30.8	29.9	-	29.7	31.6	32.7	31.4	33.1	-	30.5	29.4	28.5	30.5	28.3	31.3
