# Supplementary material for: First of a line or last of a dynasty? Parabos tigneresi and the evolution of eurasian bovinae in the early pliocene
Source: PLoS One. 2026 Jun 3;21(6):e0340256. doi: 10.1371/journal.pone.0340256 (PMC13232859; doi:10.1371/journal.pone.0340256)
Supplement: S22 Table — (XLSX) [file pone.0340256.s022.xlsx]

## Sheet: Foglio1
Malleolus	IPHES.	IPHES.	IPHES.	IPHES.	IPHES.	IPHES.	IPHES.	IPHES.	IPHES.	IPHES.	IPHES.	IPHES.
	CN'04-	CN'05-	CN'05-	CN'11-	CN'11-	CN'12-	CN'12-	CN'12-	CN'17-	CN'17-	CN'19-	CN'19-
	B1-418	B2-407	B2-409	B3-400d	B4-440	B7-430	B10-27	B13-423	B14-411	B14-418	B15-307	B15-346
Laterality	R	L	R	R	R	L	R	L	L	R	R	L
Length	32.23	38.7	>33,5	26.8	31.3	32.2	26.7	23.3	28.6	28.4	>26.0	28
Width	17.4	38.1	40	19.4	40	19.9	20.7	16.5	18.3	17.3	17.8	17.5
Thickness	37.2	19.8	18.9	38.9	20.7	41.7	41	33.7	39.5	35.4	39.3	38
