# Supplementary material for: First of a line or last of a dynasty? Parabos tigneresi and the evolution of eurasian bovinae in the early pliocene
Source: PLoS One. 2026 Jun 3;21(6):e0340256. doi: 10.1371/journal.pone.0340256 (PMC13232859; doi:10.1371/journal.pone.0340256)
Supplement: S23 Table — (XLSX) [file pone.0340256.s023.xlsx]

## Sheet: Foglio1
Astragalus	IPHES.	IPHES.	IPHES.	IPHES.	IPHES.	IPHES.	IPHES.	IPHES.	IPHES.	IPHES.	IPHES.	IPHES.	IPHES.	IPHES.	IPHES.	IPHES.	IPHES.	IPHES.	IPHES.	IPHES.	IPHES.	IPHES.
	CN'04-	CN'04-	CN'05-	CN'05-	CN'06-	CN'06-	CN'11-	CN'11-	CN'12-	CN'12-	CN'12-	CN'12-	CN'12-	CN'12-	CN'12-	CN'12-	CN'12-	CN'12-	CN'17-	CN'17-	CN'19-	CN'19-
	B1-408	B1-407	B2-402	B2-401	B3-400b	B3-401b	B4-415	B4-438-418	B6-408	B6-400	B7-408	B7-402	B8-Z11-12	B8-Z11-13	B10-Q1-32	B10-Q1-38	B13-404	B13-407	B14-413	B14-408	B15-345	B15-309
Laterality	L	R	R	L	R	L	L	R	L	R	R	L	R	L	R	L	L	R	R	L	L	R
Lateral length	77.3	78.2	74.2	73.7	74	73	70.7	-	72.9	-	75.5	73.7	74.5	-	74.2	75	68	67.6	68.2	68.4	71.6	72
Medial length	71.7	72.1	68.7	69.2	72	68	66.7	66.2	64.2	65	70.1	68.7	70.4	70.1	70.5	70.6	65.1	64.4	65	65	63.9	63.9
Minimum length	63.2	63.9	58.9	58.6	-	-	-	-	56.8	56.9	62.3	60.4	60.8	-	60.6	61.1	56	55.5	56	55.8	56.6	56.1
Proximal trochlea width	48.8	48.1	48.3	49	54.3	50	>47.0	-	49.5	49.3	50.9	51.2	57.4	-	45.6	48.1	46.5	47.7	44.2	44.5	46.1	46.5
Distal trochlea width	50.3	49	47.9	48.7	52.2	49.5	>47,5	-	46.3	44.8	47.8	46.7	52.7	-	43.9	46.5	45.5	46.2	43.9	44.3	45	44.8
Lateral thickness	41.7	41.7	41.3	42.7	-	-	39.6	-	39.4	-	42.4	40.5	42.1	-	40	41.1	39.2	39.5	37.3	36.4	38.8	38.6
Medial thickness	42.7	46.1	44.1	44.5	41.3	41.3	-	40.6	37.9	41.7	49.1	43.8	46.2	43.7	43.4	42.8	39.3	38.4	39.1	38.8	39.1	39.2
Intertroclear width	44.3	47.3	46.6	46.6	42.3	43	>45,5	-	43	43	44.7	44.9	49.5	-	42.4	41.4	39.6	41.8	39.5	39.4	43.6	43.1
