# Supplementary material for: First of a line or last of a dynasty? Parabos tigneresi and the evolution of eurasian bovinae in the early pliocene
Source: PLoS One. 2026 Jun 3;21(6):e0340256. doi: 10.1371/journal.pone.0340256 (PMC13232859; doi:10.1371/journal.pone.0340256)
Supplement: S24 Table — (XLSX) [file pone.0340256.s024.xlsx]

## Sheet: Foglio1
Calcaneum	IPHES.	IPHES.	IPHES.	IPHES.	IPHES.	IPHES.	IPHES.	IPHES.	IPHES.	IPHES.	IPHES.	IPHES.	IPHES.	IPHES.	IPHES.	IPHES.	IPHES.	IPHES.	IPHES.	IPHES.
	CN'04-	CN'04-	CN'05-	CN'05-	CN'06-	CN'06-	CN'11-	CN'11-	CN'12-	CN'12-	CN'12-	CN'12-	CN'12-	CN'12-	CN'12-	CN'12-	CN'17-	CN'17-	CN'19-	CN'19-
	B1-410	B1-409	B2-433	B2-420	B3-400a	B3-401a	B4-414	B4-427	B6-407	B6-401	B7-407	B7-403	B8-402	B8-Z11-8	B10-402	B13-406	B14-415	B14-414	B15-344	B15-308
Laterality	R	L	L	R	R	L	L	R	L	R	R	L	L	R	L	L?	R	L	L	R
Maximum length	-	-	152.4	152.9	148.8	154	147.5	148.6	-	-	150.8	153	-	-	-	-	138.3	-	143	140.1
Body length	-	-	108.7	110.4	113.8	108	103.9	102.9	-	-	107.2	108	-	-	-	-	100.8	99.9	100.5	100.1
Maximum thickness	-	-	56.2	-	59.7	63.1	59.5	57.2	-	-	52.6	51.6	-	-	-	-	55.8	56.4	56.3	57.3
Maximum width	-	-	48.7	51.7	47.2	44.7	50.1	51.3	-	-	61.3	58.1	-	-	-	-	50	>48.0	41.9	42.1
Sustentaculum tali thickness	-	-	47.6	-	45	30.2	43.2	45.5	-	42	46.1	47.6	-	43.4	50.4	-	45.4	48.5	45.5	46.8
Sustentaculum tali heigth	-	-	28.9	-	35.4	46.8	28.8	27.7	-	-	26	26.9	-	-	-	-	32.2	29	26.5	27.8
Tuber calcanei thickness	-	-	52.3	48.3	39.8	40.2	44.8	44.1	40.2	42.3	43.2	38.7	-	-	43.2	41.2	41.8	40.3	40.5	40.5
Tuber calcanei width	-	-	44.6	39.8	34.1	36.6	37.9	36.2	40.1	>36.0	39.3	39	-	-	34.5	-	38.3	38.5	36.5	36.9
Malleolar articulation facet length	-	-	35.9	-	29.6	31.1	29.4	30	-	-	33.3	-	33.4	-	-	-	35	32.3	29.6	30
Malleolar articulation facet width	-	-	17.3	-	16.5	14	18.2	16.3	-	-	18	-	16.7	-	-	-	16.3	15.9	14.3	14.2
Cubonavicular articular facet length	-	-	36.8	-	35.8	-	43.1	43.7	-	-	40.6	34.7	40.2	-	-	-	36.6	-	38.4	36.5
Minimum body thickness	-	40.6	42.2	42.5	36.5	36.7	40.2	38.1	39.3	38	37.4	36.9	43	43.9	41	37.3	37.8	38.1	38.1	35.5
Minimum body width	22.2	21.1	21.6	20.6	19.3	19.2	21.1	21	22.2	20.6	19.8	22.6	20.1	22.4	20	20.6	20.3	20.1	19.8	20
