# Supplementary material for: First of a line or last of a dynasty? Parabos tigneresi and the evolution of eurasian bovinae in the early pliocene
Source: PLoS One. 2026 Jun 3;21(6):e0340256. doi: 10.1371/journal.pone.0340256 (PMC13232859; doi:10.1371/journal.pone.0340256)
Supplement: S25 Table — (XLSX) [file pone.0340256.s025.xlsx]

## Sheet: Foglio1
Cubonavicular	IPHES.	IPHES.	IPHES.	IPHES.	IPHES.	IPHES.	IPHES.	IPHES.	IPHES.	IPHES.	IPHES.	IPHES.	IPHES.	IPHES.	IPHES.	IPHES.	IPHES.	IPHES.	IPHES.	IPHES.	IPHES.	IPHES.	IPHES.	IPHES.	IPHES.	IPHES.	IPHES.	IPHES.
	CN'05-	CN'06-	CN'06-	CN'11-	CN'11-	CN'12-	CN'12-	CN'12-	CN'12-	CN'12-	CN'12-	CN'17-	CN'17-	CN'19-	CN'19-	CN'05-	CN'06-	CN'11-	CN'11-	CN'12-	CN'12-	CN'12-	CN'12-	CN'12-	CN'17-	CN'17-	CN'19-	CN'19-
	B2-415	B2-400	B3-400c	B3-401c	B4-341	B7-409	B7-401	B8-Z11-15	B10-Q1-30	B13-408	B13-405	B14-417	B14-K31-14	B15-311	B15-310	B2-405	B3-401d	B4-444	B4-431	B5-400	B7-321	B7-431	B8-14	B13-408	B13-410	B14-419	B15-306	B15-304
Laterality	R	L	R	L	R	R	L	R	R	L	R	R	L	L	R	L	L	L	R	R	L	R	R	L	R	R	R	L
Length	48.2	49.5	54.5	58.4	53.3	-	48.8	-	50	-	36.2	47.5	>45.0	47	47.5	20.1	15.8	18.4	16.6	15.7	20.5	20.5	16.1	16	16.2	16.1	18	18.3
Width	62	61.1	60.2	61.3	62.3	-	62.3	-	62	43.6	>52,4	58.3	58.2	57.8	57.9	23.9	28.8	24.4	23.6	25.6	23.5	23.5	26.8	24.3	29.9	21.7	24.5	22.5
Thickness	54.8	53.3	57.9	57.5	56.1	59.8	54.6	53.5	55	50.5	45.5	53.9	53.3	>51.0	50.6	37.5	32	35.1	32.3	33.4	34.4	37.2	34.4	33.6	25.4	30.5	35.4	37.4
