# Supplementary material for: First of a line or last of a dynasty? Parabos tigneresi and the evolution of eurasian bovinae in the early pliocene
Source: PLoS One. 2026 Jun 3;21(6):e0340256. doi: 10.1371/journal.pone.0340256 (PMC13232859; doi:10.1371/journal.pone.0340256)
Supplement: S26 Table — (XLSX) [file pone.0340256.s026.xlsx]

## Sheet: Foglio1
Cuneiform	IPHES.	IPHES.	IPHES.	IPHES.	IPHES.	IPHES.	IPHES.	IPHES.	IPHES.	IPHES.	IPHES.
	CN'06-	CN'06-	CN'05-	CN'12-	CN'12-	CN'12-	CN'17-	CN'17-	CN'17-	CN'19-	CN'19-
	B2-405	B3-401d	B5-400	B7-321	B7-431	B8-14	B13-408	B13-410	B14-419	B15-306	B15-304
Laterality	L	L	R	L	R	R	L	R	R	R	L
Length	20.1	15.8	15.7	20.5	20.5	16.1	16	16.2	16.1	18	18.3
Width	23.9	28.8	25.6	23.5	23.5	26.8	24.3	29.9	21.7	24.5	22.5
Thickness	37.5	32	33.4	34.4	37.2	34.4	33.6	25.4	30.5	35.4	37.4
