# Supplementary material for: First of a line or last of a dynasty? Parabos tigneresi and the evolution of eurasian bovinae in the early pliocene
Source: PLoS One. 2026 Jun 3;21(6):e0340256. doi: 10.1371/journal.pone.0340256 (PMC13232859; doi:10.1371/journal.pone.0340256)
Supplement: S27 Table — (XLSX) [file pone.0340256.s027.xlsx]

## Sheet: Foglio1
Metatarsal	IPHES.	IPHES.	IPHES.	IPHES.	IPHES.	IPHES.	IPHES.	IPHES.	IPHES.	IPHES.	IPHES.	IPHES.	IPHES.	IPHES.	IPHES.	IPHES.	IPHES.	IPHES.
	CN'04-	CN'04-	CN'05-	CN'05-	CN'06-	CN'06-	CN'11-	CN'11-	CN'12-	CN'12-	CN'12-	CN'12-	CN'12-	CN'12-	CN'17-	CN'17-	CN'19-	CN'19-
	B1-343	B1-311	B2-452	B2-453	B3-402	B3-403	B4-404	B4-405	B7-423	B7-424	B8-427	B10-404	B13-420	B13-421	B14-447	B14-405	B15-300	B15-301
Laterality	L	R	L	R	L	R	L	R	R	L	L?	L	R	L	R	L	L	R
Maximum length	-	-	315	308	298	304	>292.0	304	315	310	310	294	-	-	290	285	294	293
Max functional length	-	-	298	295	-	290	288	290	-	-	-	-	-	-	277	274	280	279
Proximal epiphysis width	-	-	50	51	52.5	52.4	55.9	54.9	-	-	-	-	51	51	50.5	50.2	49.9	50.6
Proximal epiphysis thickness	-	-	-	50.8	47.5	50.6	47.6	52.5	-	-	-	-	-	48	46.6	47.2	47.5	48.6
Proximal epiphysis medial facet width	-	-	33	39.7	-	36.4	34.3	39.8	-	-	-	-	31.6	33.2	33.2	35.3	31.4	35.4
Proximal epiphysis lateral facet width	-	-	-	32.3	-	29.1	35.7	35.7	-	-	-	-	28.5	23.2	32	33.3	28.1	29.8
Diaphysis width in the middle	-	-	-	-	-	-	35.1	35.7	-	-	-	-	27.1	-	34	33.1	29.7	30.3
Diaphysis thickness in the middle	-	-	-	-	-	-	36.4	34.4	-	-	-	-	34.7	-	33.3	33.5	32.3	31.1
Diaphysis minimum width	-	-	-	-	-	-	34	35.5	-	-	-	-	-	-	32.9	33.1	29.7	30.2
Diaphysis minimum thickness	-	-	-	-	-	-	32.6	27.4	-	-	-	-	-	-	31.6	29.8	27.6	29.4
Distal diaphysis width	60.4	-	57	63.1	-	60.1	60	-	61.9	60	63.2	-	56.7	-	57.6	57.7	57.8	55.7
Distal epiphysis width	61.8	-	58.4	59.6	-	61.3	58.8	59.5	60.6	61	64.9	-	56.9	-	58.8	58.8	59.1	57.1
Distal ephyphysis medial trochlea thickness	38.6	-	38.6	40.5	-	37.7	38.7	38.8	41.2	40.2	38.3	40.3	36.9	-	37	37.1	38.2	37.2
Distal ephyphysis lateral trochlea thickness	38.3	-	>37.0	38.1	-	37.7	38.5	-	38.9	38.6	37.5	38.8	37	-	35.6	35.9	37	35.9
Abaxial medial hemicondyle thickness (distal ephyphysis)	29.3	-	28.3	29.2	30.1	28.7	-	27.9	29.8	29.5	27.6	29.9	28.3	-	27	26.9	27.3	26
Abaxial lateral hemicondyle thickness (distal ephyphysis)	25.6	-	26.6	26.6	-	28.5	27	-	27.6	26.9	28.3	26.8	27.1	-	24.7	25.3	23.9	24
Axial medial hemicondyle thickness (distal ephyphysis)	34.2	-	34.5	34	-	33.9	-	32	34.8	34.7	35.5	34.7	32.3	-	32.1	31.6	32.5	31.7
Axial lateral hemicondyle thickness (distal ephyphysis)	37.1	-	>34,5	35.8	-	35.5	33.6	-	35.9	35.9	34.8	36.2	33.9	-	33.1	32.3	33.9	32.8
