# Supplementary material for: First of a line or last of a dynasty? Parabos tigneresi and the evolution of eurasian bovinae in the early pliocene
Source: PLoS One. 2026 Jun 3;21(6):e0340256. doi: 10.1371/journal.pone.0340256 (PMC13232859; doi:10.1371/journal.pone.0340256)
Supplement: S28 Table — (XLSX) [file pone.0340256.s028.xlsx]

## Sheet: Foglio1
Proximal phalanx	IPHES.	IPHES.	IPHES.	IPHES.	IPHES.	IPHES.	IPHES.	IPHES.	IPHES.	IPHES.	IPHES.	IPHES.	IPHES.	IPHES.	IPHES.	IPHES.	IPHES.	IPHES.	IPHES.	IPHES.	IPHES.	IPHES.	IPHES.	IPHES.	IPHES.	IPHES.	IPHES.	IPHES.	IPHES.	IPHES.	IPHES.	IPHES.	IPHES.	IPHES.	IPHES.	IPHES.	IPHES.	IPHES.	IPHES.	IPHES.	IPHES.	IPHES.	IPHES.	IPHES.	IPHES.	IPHES.	IPHES.	IPHES.	IPHES.
	CN'04-	CN'04-	CN'04-	CN'04-	CN'04-	CN'05-	CN'05-	CN'05-	CN'05-	CN'05-	CN'05-	CN'05-	CN'05-	CN'06-	CN'06-	CN'06-	CN'06-	CN'11-	CN'11-	CN'11-	CN'11-	CN'11-	CN'11-	CN'11-	CN'12-	CN'12-	CN'12-	CN'12-	CN'12-	CN'12-	CN'12-	CN'12-	CN'12-	CN'12-	CN'12-	CN'12-	CN'12-	CN'12-	CN'12-	CN'12-	CN'12-	CN'12-	CN'12-	CN'12-	CN'12-	CN'12-	CN'12-	CN'12-	CN'12-
	B1-333	B1-340	B1-341	B1-334	B1-339	B2-432	B2-430	B2-333	B2-327	B2-324	B2-320	B2-330	B2-329	B3-P84-7	B3-P84-13	B3-P84-14	B5-K39-62	B4-321	B4-434	B4-426	B4-327	B4-327	B4-421	B4-329	B4-336	B5-K39-31	B5-K39-32	B5-K39-64	B5-K39-66	B6-304	B6-309	B6-310	B6-301	B6-402	B7-308	B7-309	B7-310	B7-311	B7-419	B7-420	B7-421	B7-422	B9-O0-31	B10-Q1-4	B10-Q1-5	B10-P0-13	B10-P0-14	B10-P0-21	B13-305
Position	?	?	?	?	?	Hindlimb	?	Forelimb	?	?	Forelimb	?	Hindlimb	?	?	?	?	Forelimb	Hindlimb	Hindlimb	?	Forelimb	Hindlimb	Forelimb	Forelimb	?	?	?	?	?	?	?	?	?	Forelimb	Forelimb	Forelimb	Forelimb	Hindlimb	Hindlimb	Hindlimb	Hindlimb	?	?	?	?	?	?	?
Maximum length	71.3	72.2	74.8	71.2	71.9	77.4	74.5	74.6	79.6	78.2	75.3	76.7	80.4	74	73	69	70.5	>74,3	-	76.7	75.4	76.9	-	77.4	73.7	69.9	66.4	70.8	70.7	-	68.4	75.8	69.9	76.4	77.1	77.8	77	78.1	78.4	76.7	81.4	-	>68.0	-	-	76.1	74	72.9	65.4
Proximal epiphysis width	32.8	32.6	32.2	32.6	32.7	33.8	33.5	33	33.7	32.9	33.6	33.8	33	32.4	30	-	-	-	-	32.9	34.6	32.4	-	33.9	34.9	32	32.4	32.7	32.1	31.5	31.3	32.1	30.3	30.6	33.5	32.8	31	33.5	32.5	34.2	32.1	33.1	31.3	-	-	31.6	32.7	31.8	29.4
Proximal epiphysis thickness	33.9	34.8	38.5	33.9	33.6	40.2	38.1	38.2	41.4	38.4	38.3	39	40.3	34.8	37.9	38	-	41	-	38.2	36.4	39.4	-	35.8	38.1	32	33.1	33.7	34.4	-	34.3	-	34.8	35	37.5	35.9	35.9	35.7	41.4	40.8	40.3	38.3	-	-	-	40.8	34.7	37.1	33.1
Proximal articulation thickness	25.8	27.6	31.2	28.2	26	27.8	28.9	28.8	26.9	35.3	26.1	27.5	31.3	27.4	28.5	-	-	29.5	-	29.8	27	27.9	-	29.3	30.3	24.7	26.9	31.6	26.2	-	25.8	-	27.8	25	26.1	29	27.2	26.1	29	26.9	26.4	25.3	-	-	-	29	27.1	26.4	25.4
Distal epiphysis width	27.6	28	26.9	27.7	27.2	30.1	27.7	28.8	28.6	28.8	29.7	28	28.5	-	-	-	27.2	29.5	31.6	23.3	29	28.2	27.1	29.2	29.5	28	26.9	27.3	27.1	25.6	27.3	27.8	26.5	26.5	28.9	28.3	28.3	28.7	28.6	28.8	27.4	-	28.8	27.1	29.2	28.6	27.3	26.2	27.1
Distal epiphysis thickness	22.8	22.4	21.9	23.1	21.9	24	23.1	23.3	23.8	23.8	22.6	22.8	24.4	22.7	-	-	22	23.6	24.6	-	23.6	22.9	23.5	23.7	24.4	21.2	21.7	22.1	22.1	21.8	21.6	21.8	21.5	21.7	23.2	22.3	22.8	23	23	22.5	22.7	-	23.2	22.7	22.7	20.8	21.4	21.1	20.9
[truncated: 21 more columns]
