# Supplementary material for: First of a line or last of a dynasty? Parabos tigneresi and the evolution of eurasian bovinae in the early pliocene
Source: PLoS One. 2026 Jun 3;21(6):e0340256. doi: 10.1371/journal.pone.0340256 (PMC13232859; doi:10.1371/journal.pone.0340256)
Supplement: S29 Table — (XLSX) [file pone.0340256.s029.xlsx]

## Sheet: Foglio1
Intermediate phalanx	IPHES.	IPHES.	IPHES.	IPHES.	IPHES.	IPHES.	IPHES.	IPHES.	IPHES.	IPHES.	IPHES.	IPHES.	IPHES.	IPHES.	IPHES.	IPHES.	IPHES.	IPHES.	IPHES.	IPHES.	IPHES.	IPHES.	IPHES.	IPHES.	IPHES.	IPHES.	IPHES.	IPHES.	IPHES.	IPHES.	IPHES.	IPHES.	IPHES.	IPHES.	IPHES.	IPHES.	IPHES.	IPHES.	IPHES.	IPHES.	IPHES.	IPHES.	IPHES.	IPHES.	IPHES.	IPHES.	IPHES.	IPHES.	IPHES.
	CN'04-	CN'04-	CN'04-	CN'04-	CN'05-	CN'05-	CN'05-	CN'05-	CN'05-	CN'05-	CN'05-	CN'05-	CN'06-	CN'06-	CN'06-	CN'06-	CN'11-	CN'11-	CN'11-	CN'11-	CN'11-	CN'11-	CN'11-	CN'11-	CN'12-	CN'12-	CN'12-	CN'12-	CN'12-	CN'12-	CN'12-	CN'12-	CN'12-	CN'12-	CN'12-	CN'12-	CN'12-	CN'12-	CN'12-	CN'12-	CN'12-	CN'12-	CN'12-	CN'12-	CN'12-	CN'12-	CN'12-	CN'12-	CN'12-
	B1-337	B1-338	B1-335	B1-336	B2-323	B2-328	B2-431	B2-429	B2-436	B2-334	B2-332	B2-435	B3-P84-3	B3-P84-5	B3-P84-7	B3-P84-9	B4-328	B4-436	B4-429	B4-442	B4-318	B4-430	B4-432	B4-432	B5-K39-35	B5-K39-38	B5-K39-57	B5-K39-61	B6-300	B6-302	B6-307	B6-308	B7-304	B7-305	B7-306	B7-307	B7-415	B7-416	B7-417	B7-418	B10-Q1-2	B10-P1-7	B10-Q1-9	B10-Q1-10	B10-Q1-11	B10-P0-12	B10-P0-20	B10-P0-22	B13-418
Position	?	?	?	?	Forelimb	Hindlimb	Forelimb	Hindlimb	Forelimb	Hindlimb	Forelimb	Hindlimb	?	?	?	?	?	?	?	?	?	?	?	?	?	?	?	?	?	?	?	?	Forelimb	Forelimb	Forelimb	Forelimb	Hindlimb	Hindlimb	Hindlimb	Hindlimb	?	?	?	?	?	?	?	?	?
Maximum length	49.2	49.8	50	51.7	51	49.3	53.8	52.2	52.5	50.3	53	54.7	-	48.9	-	50.9	51	-	53.7	50.5	49.3	53.8	53.2	51.3	50.7	49	45.6	46.1	40.9	47.2	47.2	47	52.9	53.6	52	53.2	51.8	53.8	53.3	54.3	-	50	46.9	>46.0	46.5	48.5	49.7	47.4	42.7
Proximal epiphysis width	32	33.2	31.7	33.4	32.1	31.5	32.3	31.4	32	31.4	32.7	31.7	-	32.8	32.9	29.7	32.2	32.8	31.7	32.5	32	32.6	31	32.8	31.2	29.7	29.6	31.7	31.6	34	32	30.4	33.8	33.7	32.8	33.8	33.2	32.7	31.7	32.2	-	31.2	32.3	31.6	34	31.7	32.1	30	28.4
Proximal epiphysis thickness	33.4	33.6	33.9	33.4	35.5	35.4	36.7	37.8	37.7	35.5	35.3	37.4	-	-	34	32	34.6	33.7	36.6	34.2	33.4	36.3	36.1	34.6	33.4	33	33.3	32.8	31.6	31.8	32.3	31.5	35.1	34.7	34.8	34.9	36.8	35.5	36.5	37	-	34.2	32.8	32.2	>28,5	39.4	33.1	35.3	31.3
Proximal articulation thickness	20.2	21.7	20.7	22.5	26.5	25	25.7	23.1	22.4	22.1	20.9	24.6	-	-	24.9	22.5	24.4	23	25.6	23.8	25.2	22.7	23	22.2	20.5	21.4	24.5	19.8	20.7	20.2	22.3	16.6	21.5	19.4	21.6	20.4	21.3	19.7	20.1	23.5	-	24.8	22.5	20	23	24.9	23.8	22.6	20.8
Distal epiphysis width	26.8	25.8	26.4	26.1	28.8	26.9	24.7	25.1	26.7	27.5	30.5	25.7	26.1	28.2	-	-	25.2	-	28.5	26.8	26.4	25	25.3	26.9	23.8	24.2	24.3	24.5	22.5	25.6	26.1	25.4	26.2	26.2	26.1	27.1	24.9	27.5	24.2	24.7	22.5	23.9	25.4	25.3	27.1	25.3	26	24	21.5
Distal epiphysis thickness	30.8	31.2	30.3	30.8	32.9	32.9	30.8	30.9	30.7	33.1	32.8	31	28.5	-	-	-	30.8	-	-	31.3	31.7	28.5	28.3	33.1	29.6	29.4	29	27.9	30	27.9	29.9	29.7	31.4	31.2	31.5	32	26.5	29.8	29.6	29.1	27	27.6	30	31.8	31	29	31.7	28.9	26.8
[truncated: 23 more columns]
