# Supplementary material for: First of a line or last of a dynasty? Parabos tigneresi and the evolution of eurasian bovinae in the early pliocene
Source: PLoS One. 2026 Jun 3;21(6):e0340256. doi: 10.1371/journal.pone.0340256 (PMC13232859; doi:10.1371/journal.pone.0340256)
Supplement: S30 Table — (XLSX) [file pone.0340256.s030.xlsx]

## Sheet: Foglio1
Distal phalanx	IPHES.	IPHES.	IPHES.	IPHES.	IPHES.	IPHES.	IPHES.	IPHES.	IPHES.	IPHES.	IPHES.	IPHES.	IPHES.	IPHES.	IPHES.	IPHES.	IPHES.	IPHES.	IPHES.	IPHES.	IPHES.	IPHES.	IPHES.	IPHES.	IPHES.	IPHES.	IPHES.	IPHES.	IPHES.	IPHES.	IPHES.	IPHES.	IPHES.	IPHES.	IPHES.	IPHES.	IPHES.	IPHES.	IPHES.	IPHES.	IPHES.	IPHES.	IPHES.	IPHES.	IPHES.	IPHES.	IPHES.	IPHES.	IPHES.
	CN'04-	CN'04-	CN'04-	CN'04-	CN'04-	CN'05-	CN'05-	CN'05-	CN'05-	CN'05-	CN'05-	CN'05-	CN'05-	CN'11-	CN'11-	CN'11-	CN'11-	CN'11-	CN'11-	CN'12-	CN'12-	CN'12-	CN'12-	CN'12-	CN'12-	CN'12-	CN'12-	CN'12-	CN'12-	CN'12-	CN'12-	CN'12-	CN'12-	CN'12-	CN'12-	CN'12-	CN'12-	CN'12-	CN'17-	CN'17-	CN'17-	CN'17-	CN'17-	CN'17-	CN'19-	CN'19-	CN'19-	CN'19-	CN'19-
	B1-332	B1-329	B1-330	B1-331	B1-328	B2-321	B2-319	B2-318	B2-322	B2-427	B2-434	B2-426	B2-425	B4-428	B4-324	B4-317	B4-323	B4-422	B4-330	B5-K39-33	B5-K39-40	B5-K39-56	B6-305	B6-301	B6-306	B7-300	B7-301	B7-302	B7-303	B7-412	B7-413	B7-414	B10-Q1-1	B13-310	B13-419	B13-412	B13-311	B13-310	B14-301	B14-302	B14-323	B14-333	B14-422	B14-423	B15-334	B15-329	B15-314	B15-317	B15-406
Position	?	?	?	?	?	?	?	?	Forelimb	Hindlimb	?	Hindlimb	Forelimb	?	?	?	?	?	?	?	?	?	?	?	?	Forelimb	Forelimb	Forelimb	Forelimb	Hindlimb	Hindlimb	Hindlimb	?	?	?	?	?	?	Forelimb	Forelimb	Forelimb	Forelimb	Hindlimb	Hindlimb	Hindlimb	Hindlimb	Hindlimb	Hindlimb	Forelimb
Maximum length	63.6	67.6	64.9	64.5	60.3	60	60.2	59.7	59.3	59.5	59.6	60	66.5	62.6	-	-	64.7	-	-	-	61	64.7	58.5	-	58.4	63.5	59	61	60.4	63	-	-	-	53	-	47.7	-	49	58.7	56.5	-	59	58.7	59	62	64	67.3	65.4	62.5
Proximal epiphysis width	36.4	38.3	43.4	37	40.9	39.6	35.6	34.9	37.2	34.1	32.4	34.4	28.9	32.2	40	-	28	35.9	38.6	36.4	37.3	38.5	31.7	29.9	35.5	39	33.3	632.8	39.1	40	-	-	30.2	31.6	27.5	29.3	28	31.6	34	37.3	40.7	38.7	33.9	31.5	31.4	32.2	37.6	33	38.7
Proximal epiphysis thickness	33.4	35.1	34.4	34.9	35.8	35	34	37.3	33.5	35.9	36.1	36.2	36.5	-	33.7	38.5	35.4	36.7	32	34.9	32.2	35.2	36.2	36.4	31	31.5	32.5	33.8	35	32.5	36.5	32.8	-	30.8	24.8	27.6	28.2	31.6	37.3	36	33.6	36.9	>32.0	>32.0	32	31	31.8	31.8	34
Proximal articulation thickness	29.8	26.8	26.2	26.8	22.7	25.3	25	27	26	28.8	26.5	26.8	26	-	-	-	-	27.4	-	29.5	25	30	29.5	30.5	624	28.3	24.5	27	23.5	-	29.7	24.4	-	21.7	20.2	22.7	23.5	21.6	29.6	29	25.5	30	>25.0	>26,5	26.9	25.5	29.7	23.4	28.2
Sole oblique length	73	77.2	76	74.3	74	69.9	68.6	69	69.5	67.6	66.3	67	72.1	70.6	-	-	-	-	-	-	72.4	70.4	68.2	-	63.7	>71.0	66	67.8	71.3	73.5	-	-	-	60.4	-	53	-	61	69.8	>68.0	-	70.4	66.9	67.2	68.4	70.7	70.5	70.1	77.2
[truncated: 3 more columns]
