# Supplementary material for: First of a line or last of a dynasty? Parabos tigneresi and the evolution of eurasian bovinae in the early pliocene
Source: PLoS One. 2026 Jun 3;21(6):e0340256. doi: 10.1371/journal.pone.0340256 (PMC13232859; doi:10.1371/journal.pone.0340256)
Supplement: S31 Table — (XLSX) [file pone.0340256.s031.xlsx]

## Sheet: Foglio1
Equations	Element	Reference
Log BW=2.5499*Log(HM1)+0.4078	HM1= Humerus distal epiphysis width	Scott, 1983
Log BW=2.6246*Log(HM2)+0,2756	HM2= Humerus distal articulation width	Scott, 1983
Log BW=2.4305*Log(RD1)+0.3756	RD1= Radius proximal epiphysis width	Scott, 1983
Log BW=2.5069*Log(RD2)+0.4311	RD2= Radius proximal articulation width	Scott, 1983
Log BW=2.5472*Log(RD3)+1.0525	RD3= Radius proximal epiphysis thickness	Scott, 1983
Log BW=2.6495*Log(MC1)+0.6016	MC1= Metacarpal proximal epiphysis width	Scott, 1983
Log BW=2.8291*Log(MC2)+1.0620	MC2= Metacarpal proximal epiphysis thickness	Scott, 1983
Log BW=2.9220*Log(MT1)+0.6162	MT1= Metatarsal proximal epiphysis width	Scott, 1983
Log BW=3.0306*Log(MT2)+0.5755	MT2= Metatarsal proximal epiphysis thickness	Scott, 1983
Log BW=3.236*Log(m3L)+0.745	m3L= lower third molar length	Janis, 1990
Log BW=3.355*Log(LmL)-0.581	LmL= lower molars total length	Janis, 1990
