# Supplementary material for: First of a line or last of a dynasty? Parabos tigneresi and the evolution of eurasian bovinae in the early pliocene
Source: PLoS One. 2026 Jun 3;21(6):e0340256. doi: 10.1371/journal.pone.0340256 (PMC13232859; doi:10.1371/journal.pone.0340256)
Supplement: S32 Table — (XLSX) [file pone.0340256.s032.xlsx]

## Sheet: Foglio1
Species	Locality	Reference	ID	Element(s)	BW estimation (kg)
Miotragocerus valenciennesi	La Roma (Spain)	Alcalà, 1994	RO-578	Lower third molar	87.0528
Miotragocerus valenciennesi	La Roma (Spain)	Alcalà, 1994	RO-1262	Lower third molar	110.645
Miotragocerus valenciennesi	La Roma (Spain)	Alcalà, 1994	RO-1283	Lower third molar	80.0345
Miotragocerus valenciennesi	La Roma (Spain)	Alcalà, 1994	RO-1490	Lower third molar	87.0528
Miotragocerus valenciennesi	La Roma (Spain)	Alcalà, 1994	RO-371	Lower third molar	120.903
Miotragocerus valenciennesi	La Roma (Spain)	Alcalà, 1994	RO-384	Lower third molar	105.062
Miotragocerus valenciennesi	La Roma (Spain)	Alcalà, 1994	RO-1277	Lower third molar	84.668
Miotragocerus valenciennesi	Puente Minero (Spain)	Alcalà, 1994	PM-882s	Lower third molar	49.0615
Miotragocerus valenciennesi	Puente Minero (Spain)	Alcalà, 1994	PM-912	Lower third molar	50.7001
Miotragocerus valenciennesi	Puente Minero (Spain)	Alcalà, 1994	PM-989a	Lower third molar	74.4928
Miotragocerus valenciennesi	Puente Minero (Spain)	Alcalà, 1994	PM-991	Lower third molar	58.5437
Miotragocerus valenciennesi	Puente Minero (Spain)	Alcalà, 1994	PM-999	Lower third molar	75.5793
Miotragocerus valenciennesi	Puente Minero (Spain)	Alcalà, 1994	PM-702a	Lower third molar	51.5334
Miotragocerus valenciennesi	Puente Minero (Spain)	Alcalà, 1994	PM-703	Lower third molar	59.4638
Miotragocerus valenciennesi	Puente Minero (Spain)	Alcalà, 1994	PM-704	Lower third molar	62.2842
Miotragocerus valenciennesi	Puente Minero (Spain)	Alcalà, 1994	PM-758	Lower third molar	45.8947
Miotragocerus valenciennesi	Puente Minero (Spain)	Alcalà, 1994	PM-795	Lower third molar	63.2445
Miotragocerus valenciennesi	Puente Minero (Spain)	Alcalà, 1994	PM-903	Lower third molar	58.5437
Miotragocerus valenciennesi	Puente Minero (Spain)	Alcalà, 1994	PM-905	Lower third molar	59.4638
Miotragocerus valenciennesi	Puente Minero (Spain)	Alcalà, 1994	PM-906	Lower third molar	58.5437
Miotragocerus valenciennesi	Puente Minero (Spain)	Alcalà, 1994	PM-907	Lower third molar	49.8761
Miotragocerus valenciennesi	Puente Minero (Spain)	Alcalà, 1994	PM-958	Lower third molar	58.5437
Miotragocerus valenciennesi	Puente Minero (Spain)	Alcalà, 1994	PM-960	Lower third molar	49.8761
Miotragocerus valenciennesi	Puente Minero (Spain)	Alcalà, 1994	PM-970	Lower third molar	44.3656
Miotragocerus valenciennesi	Puente Minero (Spain)	Alcalà, 1994	PM-980	Lower third molar	47.4599
Miotragocerus valenciennesi	Hadjidimovo (Bulgaria)	Spassov and Geraads, 2004	HD-38370	Metatarsal	112.79
Miotragocerus valenciennesi	Hadjidimovo (Bulgaria)	Spassov and Geraads, 2004	HD-3839	Lower molar row	98.7854
Miotragocerus valenciennesi	Hadjidimovo (Bulgaria)	Spassov and Geraads, 2004	HD-3825	Lower molar row	90.6821
Miotragocerus valenciennesi	Hadjidimovo (Bulgaria)	Spassov and Geraads, 2004	HD-3894	Lower molar row	89.1192
Miotragocerus valenciennesi	Hadjidimovo (Bulgaria)	Spassov and Geraads, 2004	HD-3895	Lower molar row	99.9028
Miotragocerus valenciennesi	Hadjidimovo (Bulgaria)	Spassov and Geraads, 2004	HD-2499	Lower molar row	67.4503
Miotragocerus valenciennesi	Hadjidimovo (Bulgaria)	Spassov and Geraads, 2004	HD-3590	Lower molar row	79.1781
Miotragocerus valenciennesi	Hadjidimovo (Bulgaria)	Spassov and Geraads, 2004	HD-3828	Lower molar row	71.8057
Miotragocerus monacensis	Hammerschmiede (Germany)	Fuss et al., 2015	GPIT/MA/03486	Metacarpal	60.8403
Miotragocerus monacensis	Hammerschmiede (Germany)	Fuss et al., 2015	BSPG1519	Metacarpal	79.5618
Miotragocerus monacensis	Hammerschmiede (Germany)	Fuss et al., 2015	GPIT/MA/07202	Humerus	72.8832
Miotragocerus monacensis	Hammerschmiede (Germany)	Fuss et al., 2015	BPSG1921 I 501	Humerus	77.4641
Miotragocerus monacensis	Hammerschmiede (Germany)	Fuss et al., 2015	GPIT/MA/07197	Lower third molar	87.0528
Miotragocerus monacensis	Hammerschmiede (Germany)	Fuss et al., 2015	GPIT/MA/07196	Lower third molar	93.2171
Miotragocerus monacensis	Hammerschmiede (Germany)	Fuss et al., 2015	BPSG1521	Lower third molar	127.051
Miotragocerus pannoniae	Höwenegg (Germany)	Fuss et al., 2015	How 06/127	Humerus	86.5848
Miotragocerus pannoniae	Höwenegg (Germany)	Fuss et al., 2015	47279a	Humerus	186.733
Miotragocerus pannoniae	Höwenegg (Germany)	Fuss et al., 2015	MI/42	Metacarpal	83.9392
Miotragocerus pannoniae	Höwenegg (Germany)	Fuss et al., 2015	D54/D13	Metacarpal	67.5577
Miotragocerus pannoniae	Höwenegg (Germany)	Fuss et al., 2015	U78	Metacarpal	68.1958
Miotragocerus pannoniae	Höwenegg (Germany)	Fuss et al., 2015	MI/9	Metacarpal	98.0041
Miotragocerus pannoniae	Höwenegg (Germany)	Fuss et al., 2015	II	Lower molar row, lower third molar	112.941
Miotragocerus pannoniae	Höwenegg (Germany)	Fuss et al., 2015	Q	Lower molar row, lower third molar	126.784
Miotragocerus pannoniae	Höwenegg (Germany)	Fuss et al., 2015	U	Lower molar row, lower third molar	105.417
Miotragocerus pannoniae	Höwenegg (Germany)	Fuss et al., 2015	W58	Lower third molar	105.062
Miotragocerus pannoniae	Höwenegg (Germany)	Fuss et al., 2015	432	Lower third molar	110.645
Miotragocerus pannoniae	Höwenegg (Germany)	Fuss et al., 2015	W	Lower molar row, lower third molar	83.5498
Miotragocerus andanacensis	Saint-Bauzile (France)	Romaggi, 1987	Individual 212 997	Humerus, radius, metatarsal, lower third molar	119.622
Miotragocerus andanacensis	Saint-Bauzile (France)	Romaggi, 1987	Individual 213 998	Metacarpal, lower third molar	125.001
Miotragocerus andanacensis	Saint-Bauzile (France)	Romaggi, 1987	Individual 213 000	Humerus, metatarsal	102.367
Miotragocerus andanacensis	Saint-Bauzile (France)	Romaggi, 1987	Individual 212 996	Humerus, radius, metacarpal, metatarsal, lower third molar	120.737
Miotragocerus andanacensis	Saint-Bauzile (France)	Romaggi, 1987	Individual 212 999	Metacarpal, metatarsal	111.739
Tragoportax rugosifrons	Hadjidimovo (Bulgaria)	Spassov and Geraads, 2004	HD-38001	Metacarpal	138.26
Tragoportax rugosifrons	Hadjidimovo (Bulgaria)	Spassov and Geraads, 2004	HD-38374	Metacarpal	142.054
Tragoportax rugosifrons	Hadjidimovo (Bulgaria)	Spassov and Geraads, 2004	HD-38002	Metatarsal	200.889
Tragoportax rugosifrons	Hadjidimovo (Bulgaria)	Spassov and Geraads, 2004	HD-32004	Metatarsal	176.412
Tragoportax rugosifrons	Hadjidimovo (Bulgaria)	Spassov and Geraads, 2004	HD-38003	Metatarsal	232.076
Tragoportax rugosifrons	Hadjidimovo (Bulgaria)	Spassov and Geraads, 2004	HD-2506	Lower molar row	156.058
Tragoportax rugosifrons	Hadjidimovo (Bulgaria)	Spassov and Geraads, 2004	HD-2513	Lower molar row	166.247
Tragoportax rugosifrons	Hadjidimovo (Bulgaria)	Spassov and Geraads, 2004	HD-3834	Lower molar row	197.786
Tragoportax rugosifrons	Hadjidimovo (Bulgaria)	Spassov and Geraads, 2004	HD-2521	Lower molar row	245.707
Tragoportax rugosifrons	Hadjidimovo (Bulgaria)	Spassov and Geraads, 2004	HD-3824	Lower molar row	170.287
Tragoportax rugosifrons	Hadjidimovo (Bulgaria)	Spassov and Geraads, 2004	HD-2443	Lower molar row	144.854
Tragoportax rugosifrons	Hadjidimovo (Bulgaria)	Spassov and Geraads, 2004	HD-2484	Lower molar row	178.572
Tragoportax rugosifrons	Hadjidimovo (Bulgaria)	Spassov and Geraads, 2004	HD-2518	Lower molar row	156.826
Tragoportax rugosifrons	Hadjidimovo (Bulgaria)	Spassov and Geraads, 2004	HD-2489	Lower molar row	158.369
Tragoportax rugosifrons	Hadjidimovo (Bulgaria)	Spassov and Geraads, 2004	HD-2519	Lower molar row	156.058
Tragoportax rugosifrons	Hadjidimovo (Bulgaria)	Spassov and Geraads, 2004	HD-2524	Lower molar row	175.225
Tragoportax rugosifrons	Hadjidimovo (Bulgaria)	Spassov and Geraads, 2004	HD-3896	Lower molar row	165.447
Tragoportax rugosifrons	Hadjidimovo (Bulgaria)	Spassov and Geraads, 2004	HD-2527	Lower molar row	193.298
Tragoportax rugosifrons	Hadjidimovo (Bulgaria)	Spassov and Geraads, 2004	HD-2480	Lower molar row	187.136
Tragoportax rugosifrons	Hadjidimovo (Bulgaria)	Spassov and Geraads, 2004	HD-2484	Lower molar row	176.893
Tragoportax rugosifrons	Hadjidimovo (Bulgaria)	Spassov and Geraads, 2004	HD-2489	Lower molar row	158.369
Tragoportax rugosifrons	Hadjidimovo (Bulgaria)	Spassov and Geraads, 2004	HD-2440	Lower molar row	204.191
Tragoportax rugosifrons	Hadjidimovo (Bulgaria)	Spassov and Geraads, 2004	HD-2518	Lower molar row	161.488
Tragoportax rugosifrons	Hadjidimovo (Bulgaria)	Spassov and Geraads, 2004	HD-2524	Lower molar row	176.893
Tragoportax rugosifrons	Hadjidimovo (Bulgaria)	Spassov and Geraads, 2004	HD-2445	Lower molar row	137.706
Tragoportax rugosifrons	Hadjidimovo (Bulgaria)	Spassov and Geraads, 2004	HD-2501	Lower molar row	150.01
Tragoportax rugosifrons	Hadjidimovo (Bulgaria)	Spassov and Geraads, 2004	HD-2565	Lower molar row	148.524
Tragoportax rugosifrons	Hadjidimovo (Bulgaria)	Spassov and Geraads, 2004	HD-2493	Lower molar row	162.275
Tragoportax rugosifrons	Hadjidimovo (Bulgaria)	Spassov and Geraads, 2004	HD-2520	Lower molar row	162.275
Tragoportax rugosifrons	Perivolaki (Greece)	Kostopoulos, 2006	PER-58dex	Lower molar row, lower third molar	110.294
Tragoportax rugosifrons	Perivolaki (Greece)	Kostopoulos, 2006	PER-156sin	Lower molar row, lower third molar	118.206
Tragoportax rugosifrons	Perivolaki (Greece)	Kostopoulos, 2006	PER-441dex	Lower molar row, lower third molar	143.794
Tragoportax rugosifrons	Perivolaki (Greece)	Kostopoulos, 2006	PER-973dex	Lower molar row, lower third molar	158.016
Tragoportax rugosifrons	Perivolaki (Greece)	Kostopoulos, 2006	PER-444sin	Lower molar row, lower third molar	126.614
Tragoportax rugosifrons	Perivolaki (Greece)	Kostopoulos, 2006	PER-1236dex	Lower molar row, lower third molar	139.735
Tragoportax rugosifrons	Perivolaki (Greece)	Kostopoulos, 2006	PER-881sin	Lower molar row, lower third molar	109.136
Tragoportax rugosifrons	Perivolaki (Greece)	Kostopoulos, 2006	PER-299sin	Lower molar row, lower third molar	112.63
Tragoportax rugosifrons	Perivolaki (Greece)	Kostopoulos, 2006	PER-1297dex	Lower molar row, lower third molar	128.299
Tragoportax rugosifrons	Perivolaki (Greece)	Kostopoulos, 2006	PER-1296sin	Lower molar row, lower third molar	134.053
Tragoportax rugosifrons	Perivolaki (Greece)	Kostopoulos, 2006	PER-1339dex	Lower molar row, lower third molar	146.301
Tragoportax rugosifrons	Perivolaki (Greece)	Kostopoulos, 2006	PER-85dex	Lower molar row, lower third molar	144.225
Tragoportax rugosifrons	Perivolaki (Greece)	Kostopoulos, 2006	PER-442dex	Lower molar row, lower third molar	122.274
Tragoportax rugosifrons	Perivolaki (Greece)	Kostopoulos, 2006	PER-29sin	Lower molar row, lower third molar	139.136
Tragoportax rugosifrons	Perivolaki (Greece)	Kostopoulos, 2006	PER-752sin	Lower molar row, lower third molar	124.093
Tragoportax cf. amalthea	Sivas (Turkey)	Bibi and Güleç 2008	58-HAY 09/006	Lower molar row, lower third molar	189.096
Tragoportax cf. amalthea	Sivas (Turkey)	Bibi and Güleç 2008	58-HAY 14/014	Lower molar row, lower third molar	160.798
Tragoportax cf. amalthea	Sivas (Turkey)	Bibi and Güleç 2008	58-HAY 19/096	Lower molar row, lower third molar	160.448
Tragoportax cf. amalthea	Sivas (Turkey)	Bibi and Güleç 2008	58-HAY 19/112	Lower molar row, lower third molar	151.943
Tragoportax cf. amalthea	Sivas (Turkey)	Bibi and Güleç 2008	58-HAY 19/140	Lower molar row, lower third molar	180.729
Tragoportax cf. amalthea	Sivas (Turkey)	Bibi and Güleç 2008	58-HAY 19/146	Lower molar row, lower third molar	181.76
cf. Tragoportax amalthea	Pikermi (Greece)	This work	MFN MB Ma 39405	Metacarpal	109.428
cf. Tragoportax amalthea	Pikermi (Greece)	This work	MFN MB Ma 42643	Radius, metacarpal	119.433
cf. Tragoportax amalthea	Pikermi (Greece)	This work	MFN MB Ma 39395	Metatarsal	151
cf. Tragoportax amalthea	Pikermi (Greece)	This work	MFN MB Ma 39406	Metatarsal	112.285
cf. Tragoportax amalthea	Pikermi (Greece)	This work	MFN MB Ma 39410	Metatarsal	159.727
cf. Tragoportax amalthea	Pikermi (Greece)	This work	MFN MB Ma 39408	Metatarsal	160.125
cf. Tragoportax amalthea	Pikermi (Greece)	This work	MFN MB Ma 39409	Metatarsal	132.134
Parabos cordieri	Sables de Montpellier (France)	Gromolard, 1981	?	Humerus	260.463
Parabos cordieri	Sables de Montpellier (France)	Gromolard, 1981	?	Humerus	282.683
Parabos cordieri	Sables de Montpellier (France)	Gromolard, 1981	?	Humerus	297.723
Parabos cordieri	Sables de Montpellier (France)	Gromolard, 1981	?	Humerus	288.411
Parabos cordieri	Sables de Montpellier (France)	Gromolard, 1981	?	Radius	152.527
Parabos cordieri	Sables de Montpellier (France)	Gromolard, 1981	?	Radius	152.711
Parabos cordieri	Sables de Montpellier (France)	Gromolard, 1981	?	Radius	183.586
Parabos cordieri	Sables de Montpellier (France)	Gromolard, 1981	?	Radius	176.919
Parabos cordieri	Sables de Montpellier (France)	Gromolard, 1981	?	Radius	182.303
Parabos cordieri	Sables de Montpellier (France)	Gromolard, 1981	?	Radius	197.305
Parabos cordieri	Sables de Montpellier (France)	Gromolard, 1981	?	Radius	201.292
Parabos cordieri	Sables de Montpellier (France)	Gromolard, 1981	?	Radius	201.518
Parabos cordieri	Sables de Montpellier (France)	Gromolard, 1981	?	Radius	209.096
Parabos cordieri	Sables de Montpellier (France)	Gromolard, 1981	?	Radius	206.27
Parabos cordieri	Sables de Montpellier (France)	Gromolard, 1981	?	Radius	218.389
Parabos cordieri	Sables de Montpellier (France)	Gromolard, 1981	?	Radius	231.39
Parabos cordieri	Sables de Montpellier (France)	Gromolard, 1981	?	Metacarpal	128.991
Parabos cordieri	Sables de Montpellier (France)	Gromolard, 1981	?	Metacarpal	140.402
Parabos cordieri	Sables de Montpellier (France)	Gromolard, 1981	?	Metacarpal	151.824
Parabos cordieri	Sables de Montpellier (France)	Gromolard, 1981	?	Metacarpal	161.618
Parabos cordieri	Sables de Montpellier (France)	Gromolard, 1981	?	Metacarpal	160.317
Parabos cordieri	Sables de Montpellier (France)	Gromolard, 1981	?	Metacarpal	162.162
Parabos cordieri	Sables de Montpellier (France)	Gromolard, 1981	?	Metacarpal	173.569
Parabos cordieri	Sables de Montpellier (France)	Gromolard, 1981	?	Metacarpal	169.778
Parabos cordieri	Sables de Montpellier (France)	Gromolard, 1981	?	Metacarpal	174.306
Parabos cordieri	Sables de Montpellier (France)	Gromolard, 1981	?	Metacarpal	185.188
Parabos cordieri	Sables de Montpellier (France)	Gromolard, 1981	?	Metacarpal	180.155
Parabos cordieri	Sables de Montpellier (France)	Gromolard, 1981	?	Metacarpal	190.576
Parabos cordieri	Sables de Montpellier (France)	Gromolard, 1981	?	Metacarpal	191.486
Parabos cordieri	Sables de Montpellier (France)	Gromolard, 1981	?	Metacarpal	204.002
Parabos cordieri	Sables de Montpellier (France)	Gromolard, 1981	?	Metacarpal	216.806
Parabos cordieri	Sables de Montpellier (France)	Gromolard, 1981	?	Metatarsal	209.407
Parabos cordieri	Sables de Montpellier (France)	Gromolard, 1981	?	Metatarsal	214.601
Parabos cordieri	Sables de Montpellier (France)	Gromolard, 1981	?	Metatarsal	242.281
Parabos cordieri	Sables de Montpellier (France)	Gromolard, 1981	?	Metatarsal	242.11
Parabos cordieri	Sables de Montpellier (France)	Gromolard, 1981	?	Metatarsal	243.909
Parabos cordieri	Sables de Montpellier (France)	Gromolard, 1981	?	Metatarsal	243.937
Parabos cordieri	Sables de Montpellier (France)	Gromolard, 1981	?	Metatarsal	246.185
Parabos cordieri	Sables de Montpellier (France)	Gromolard, 1981	?	Metatarsal	251.258
Parabos cordieri	Sables de Montpellier (France)	Gromolard, 1981	?	Metatarsal	255.052
Parabos cordieri	Sables de Montpellier (France)	Gromolard, 1981	?	Metatarsal	264.406
Parabos cordieri	Sables de Montpellier (France)	Gromolard, 1981	?	Metatarsal	271.304
Parabos cordieri	Sables de Montpellier (France)	Gromolard, 1981	?	Metatarsal	279.382
Parabos cordieri	Sables de Montpellier (France)	Gromolard, 1981	?	Metatarsal	281.113
Parabos cordieri	Sables de Montpellier (France)	Gromolard, 1981	?	Metatarsal	285.121
Parabos cordieri	Sables de Montpellier (France)	Gromolard, 1981	?	Metatarsal	284.197
Parabos cordieri	Sables de Montpellier (France)	Gromolard, 1981	?	Metatarsal	294.365
Parabos cordieri	Sables de Montpellier (France)	Gromolard, 1981	?	Metatarsal	298.499
Parabos cordieri	Sables de Montpellier (France)	Gromolard, 1981	?	Metatarsal	288.03
Parabos cordieri	Sables de Montpellier (France)	Gromolard, 1981	?	Metatarsal	286.063
Parabos cordieri	Sables de Montpellier (France)	Gromolard, 1981	?	Metatarsal	306.685
Parabos cordieri	Sables de Montpellier (France)	Gromolard, 1981	?	Metatarsal	307.708
Parabos cordieri	Sables de Montpellier (France)	Gromolard, 1981	?	Metatarsal	296.696
Parabos cordieri	Sables de Montpellier (France)	Gromolard, 1981	?	Metatarsal	350.04
Parabos cordieri	Sables de Montpellier (France)	Gromolard, 1981	?	Metatarsal	331.079
Parabos cordieri	Sables de Montpellier (France)	Gromolard, 1981	?	Metatarsal	355.752
Parabos cordieri	Sables de Montpellier (France)	Gromolard, 1981	?	Metatarsal	353.713
Parabos cordieri	Sables de Montpellier (France)	Gromolard, 1981	?	Lower third molar	262.208
Parabos cordieri	Sables de Montpellier (France)	Gromolard, 1981	?	Lower third molar	283.407
Parabos cordieri	Sables de Montpellier (France)	Gromolard, 1981	?	Lower third molar	280.694
Parabos cordieri	Sables de Montpellier (France)	Gromolard, 1981	?	Lower third molar	280.694
Parabos cordieri	Sables de Montpellier (France)	Gromolard, 1981	?	Lower third molar	288.886
Parabos cordieri	Sables de Montpellier (France)	Gromolard, 1981	?	Lower third molar	300.063
Parabos cordieri	Sables de Montpellier (France)	Gromolard, 1981	?	Lower third molar	302.903
Parabos cordieri	Sables de Montpellier (France)	Gromolard, 1981	?	Lower third molar	320.335
Parabos cordieri	Sables de Montpellier (France)	Gromolard, 1981	?	Lower third molar	332.334
Parabos cordieri	Sables de Montpellier (France)	Gromolard, 1981	?	Lower third molar	332.334
Parabos cordieri	Sables de Montpellier (France)	Gromolard, 1981	?	Lower third molar	326.296
Parabos cordieri	Sables de Montpellier (France)	Gromolard, 1981	?	Lower third molar	314.449
Parabos cordieri	Sables de Montpellier (France)	Gromolard, 1981	?	Lower third molar	320.335
Parabos cordieri	Sables de Montpellier (France)	Gromolard, 1981	?	Lower third molar	326.296
Parabos cordieri	Sables de Montpellier (France)	Gromolard, 1981	?	Lower third molar	338.448
Parabos cordieri	Sables de Montpellier (France)	Gromolard, 1981	?	Lower third molar	344.64
Parabos cordieri	Sables de Montpellier (France)	Gromolard, 1981	?	Lower third molar	344.64
Parabos cordieri	Sables de Montpellier (France)	Gromolard, 1981	?	Lower third molar	347.765
Parabos cordieri	Sables de Montpellier (France)	Gromolard, 1981	?	Lower third molar	370.19
Parabos cordieri	Sables de Montpellier (France)	Gromolard, 1981	?	Lower third molar	370.19
Parabos cordieri	Sables de Montpellier (France)	Gromolard, 1981	?	Lower third molar	393.595
Parabos cordieri	Sables de Montpellier (France)	Gromolard, 1981	?	Lower third molar	393.595
Parabos cordieri	Sables de Montpellier (France)	Gromolard, 1981	?	Lower third molar	400.466
Parabos cordieri	Sables de Montpellier (France)	Gromolard, 1981	?	Lower third molar	403.932
Parabos cordieri	Sables de Montpellier (France)	Gromolard, 1981	?	Lower third molar	380.1
Parabos cordieri	Sables de Montpellier (France)	Gromolard, 1981	?	Lower third molar	354.073
Parabos cordieri	Sables de Montpellier (France)	Gromolard, 1981	?	Lower third molar	383.443
Parabos cordieri	Sables de Montpellier (France)	Gromolard, 1981	?	Lower third molar	400.466
Parabos cordieri	Sables de Montpellier (France)	Gromolard, 1981	?	Lower third molar	428.777
Parabos cordieri	Sables de Montpellier (France)	Gromolard, 1981	?	Lower third molar	439.741
Parabos cordieri	Sables de Montpellier (France)	Gromolard, 1981	?	Lower third molar	543.009
Parabos cordieri	Sables de Montpellier (France)	Gromolard, 1981	?	Lower third molar	551.586
Parabos cordieri	Sables de Montpellier (France)	Gromolard, 1981	?	Lower third molar	517.834
Parabos tigneresi	Camp dels Ninots (Spain)	This work	Individual IPHES.CN'04-B1	Humerus, radius, metacarpal, lower third molar, lower molar row	397
Parabos tigneresi	Camp dels Ninots (Spain)	This work	Individual IPHES.CN'05-B2	Humerus, radius, metacarpal, metatarsal, lower third molar, lower molar row	420
Parabos tigneresi	Camp dels Ninots (Spain)	This work	Individual IPHES.CN'11-B4	Humerus, radius, metacarpal, metatarsal, lower third molar, lower molar row	481
Parabos tigneresi	Camp dels Ninots (Spain)	This work	Individual IPHES.CN'12-B5	Humerus, radius, metacarpal	414
Parabos tigneresi	Camp dels Ninots (Spain)	This work	Individual IPHES.CN'12-B7	Humerus, radius, metacarpal	422
Parabos tigneresi	Camp dels Ninots (Spain)	This work	Individual IPHES.CN'12-B10	Humerus, radius, metacarpal, lower third molar, lower molar row	456
Parabos tigneresi	Camp dels Ninots (Spain)	This work	Individual IPHES.CN'12-B13	Humerus, radius, metacarpal, metatarsal, lower third molar, lower molar row	399
Parabos tigneresi	Camp dels Ninots (Spain)	This work	Individual IPHES.CN'17-B14	Humerus, radius, metacarpal, metatarsal, lower third molar, lower molar row	408
Parabos tigneresi	Camp dels Ninots (Spain)	This work	Individual IPHES.CN'19-B15	Humerus, radius, metacarpal, metatarsal, lower third molar, lower molar row	378
Parabos tigneresi	Baho (France)	Michaux et al., 1991	BAH 30, BAH 2	Humerus, metacarpal,	447
Alephis lyrix	Perpignan/Roussillon basin (France)	Gromolard, 1981	?	Humerus	391.177
Alephis lyrix	Perpignan/Roussillon basin (France)	Gromolard, 1981	?	Humerus	422.425
Alephis lyrix	Perpignan/Roussillon basin (France)	Gromolard, 1981	?	Humerus	438.599
Alephis lyrix	Perpignan/Roussillon basin (France)	Gromolard, 1981	?	Humerus	441.58
Alephis lyrix	Perpignan/Roussillon basin (France)	Gromolard, 1981	?	Humerus	479.879
Alephis lyrix	Perpignan/Roussillon basin (France)	Gromolard, 1981	?	Radius	242.672
Alephis lyrix	Perpignan/Roussillon basin (France)	Gromolard, 1981	?	Radius	270.062
Alephis lyrix	Perpignan/Roussillon basin (France)	Gromolard, 1981	?	Radius	266.043
Alephis lyrix	Perpignan/Roussillon basin (France)	Gromolard, 1981	?	Radius	258.909
Alephis lyrix	Perpignan/Roussillon basin (France)	Gromolard, 1981	?	Radius	327.685
Alephis lyrix	Perpignan/Roussillon basin (France)	Gromolard, 1981	?	Radius	307.38
Alephis lyrix	Perpignan/Roussillon basin (France)	Gromolard, 1981	?	Radius	311.689
Alephis lyrix	Perpignan/Roussillon basin (France)	Gromolard, 1981	?	Radius	325.439
Alephis lyrix	Perpignan/Roussillon basin (France)	Gromolard, 1981	?	Radius	355.768
Alephis lyrix	Perpignan/Roussillon basin (France)	Gromolard, 1981	?	Radius	363.104
Alephis lyrix	Perpignan/Roussillon basin (France)	Gromolard, 1981	?	Radius	380.792
Alephis lyrix	Perpignan/Roussillon basin (France)	Gromolard, 1981	?	Radius	374.659
Alephis lyrix	Perpignan/Roussillon basin (France)	Gromolard, 1981	?	Radius	450.388
Alephis lyrix	Perpignan/Roussillon basin (France)	Gromolard, 1981	?	Metacarpal	229.316
Alephis lyrix	Perpignan/Roussillon basin (France)	Gromolard, 1981	?	Metacarpal	227.881
Alephis lyrix	Perpignan/Roussillon basin (France)	Gromolard, 1981	?	Metacarpal	232.556
Alephis lyrix	Perpignan/Roussillon basin (France)	Gromolard, 1981	?	Metacarpal	256.038
Alephis lyrix	Perpignan/Roussillon basin (France)	Gromolard, 1981	?	Metacarpal	258.636
Alephis lyrix	Perpignan/Roussillon basin (France)	Gromolard, 1981	?	Metacarpal	268.412
Alephis lyrix	Perpignan/Roussillon basin (France)	Gromolard, 1981	?	Metacarpal	283.486
Alephis lyrix	Perpignan/Roussillon basin (France)	Gromolard, 1981	?	Metacarpal	281.492
Alephis lyrix	Perpignan/Roussillon basin (France)	Gromolard, 1981	?	Metacarpal	330.765
Alephis lyrix	Perpignan/Roussillon basin (France)	Gromolard, 1981	?	Metacarpal	333.353
Alephis lyrix	Perpignan/Roussillon basin (France)	Gromolard, 1981	?	Metacarpal	431.752
Alephis lyrix	Perpignan/Roussillon basin (France)	Gromolard, 1981	?	Metacarpal	468.349
Alephis lyrix	Perpignan/Roussillon basin (France)	Gromolard, 1981	?	Metatarsal	305.862
Alephis lyrix	Perpignan/Roussillon basin (France)	Gromolard, 1981	?	Metatarsal	345.119
Alephis lyrix	Perpignan/Roussillon basin (France)	Gromolard, 1981	?	Metatarsal	319.479
Alephis lyrix	Perpignan/Roussillon basin (France)	Gromolard, 1981	?	Metatarsal	338.475
Alephis lyrix	Perpignan/Roussillon basin (France)	Gromolard, 1981	?	Metatarsal	363.274
Alephis lyrix	Perpignan/Roussillon basin (France)	Gromolard, 1981	?	Metatarsal	385.364
Alephis lyrix	Perpignan/Roussillon basin (France)	Gromolard, 1981	?	Metatarsal	414.985
Alephis lyrix	Perpignan/Roussillon basin (France)	Gromolard, 1981	?	Metatarsal	523.147
Alephis lyrix	Perpignan/Roussillon basin (France)	Gromolard, 1981	?	Metatarsal	537.03
Alephis lyrix	Perpignan/Roussillon basin (France)	Gromolard, 1981	?	Lower third molar	366.927
Alephis lyrix	Perpignan/Roussillon basin (France)	Gromolard, 1981	?	Lower third molar	357.257
Alephis lyrix	Perpignan/Roussillon basin (France)	Gromolard, 1981	?	Lower third molar	397.02
Alephis lyrix	Perpignan/Roussillon basin (France)	Gromolard, 1981	?	Lower third molar	383.443
Alephis lyrix	Perpignan/Roussillon basin (France)	Gromolard, 1981	?	Lower third molar	410.926
Alephis lyrix	Perpignan/Roussillon basin (France)	Gromolard, 1981	?	Lower third molar	400.466
Alephis lyrix	Perpignan/Roussillon basin (France)	Gromolard, 1981	?	Lower third molar	485.536
Alephis lyrix	Perpignan/Roussillon basin (France)	Gromolard, 1981	?	Lower third molar	493.476
Alephis lyrix	Perpignan/Roussillon basin (France)	Gromolard, 1981	?	Lower third molar	509.624
Alephis lyrix	Perpignan/Roussillon basin (France)	Gromolard, 1981	?	Lower third molar	509.624
Alephis lyrix	Perpignan/Roussillon basin (France)	Gromolard, 1981	?	Lower third molar	573.436
Alephis lyrix	Perpignan/Roussillon basin (France)	Gromolard, 1981	?	Lower third molar	582.34
Alephis lyrix	Perpignan/Roussillon basin (France)	Gromolard, 1981	?	Lower third molar	671.758
Alephis lyrix	Perpignan/Roussillon basin (France)	Gromolard, 1981	?	Lower third molar	661.927
Alephis lyrix	Perpignan/Roussillon basin (France)	Gromolard, 1981	?	Lower third molar	676.711
Alephis lyrix	Perpignan/Roussillon basin (France)	Gromolard, 1981	?	Lower third molar	661.927
Alephis lyrix	Perpignan/Roussillon basin (France)	Gromolard, 1981	?	Lower third molar	647.368
Alephis lyrix	Perpignan/Roussillon basin (France)	Gromolard, 1981	?	Lower third molar	609.628
Alephis lyrix	Perpignan/Roussillon basin (France)	Gromolard, 1981	?	Lower third molar	569.019
Alephis lyrix	Perpignan/Roussillon basin (France)	Gromolard, 1981	?	Lower third molar	633.032
Alephis lyrix	Perpignan/Roussillon basin (France)	Gromolard, 1981	?	Lower third molar	642.565
Alephis lyrix	Perpignan/Roussillon basin (France)	Gromolard, 1981	?	Lower third molar	647.368
Alephis lyrix	Perpignan/Roussillon basin (France)	Gromolard, 1981	?	Lower third molar	661.927
Grevenobos antiquus	Grevena (Greece)	Crégut–Bonnoure and Tsoukala, 2017b	MIL 1344 D	Humerus	405.465
Grevenobos antiquus	Grevena (Greece)	Crégut–Bonnoure and Tsoukala, 2017b	MIL 1784 D	Humerus	471.503
Grevenobos antiquus	Grevena (Greece)	Crégut–Bonnoure and Tsoukala, 2017b	MIL 173 S	Humerus	420.395
Grevenobos antiquus	Grevena (Greece)	Crégut–Bonnoure and Tsoukala, 2017b	MIL 504 S	Humerus	517.095
Grevenobos antiquus	Grevena (Greece)	Crégut–Bonnoure and Tsoukala, 2017b	MIL 1109 S	Humerus	503.359
Grevenobos antiquus	Grevena (Greece)	Crégut–Bonnoure and Tsoukala, 2017b	MIL 1708 S	Humerus	391.567
Grevenobos antiquus	Grevena (Greece)	Crégut–Bonnoure and Tsoukala, 2017b	MIL 1263 D	Radius	310.143
Grevenobos antiquus	Grevena (Greece)	Crégut–Bonnoure and Tsoukala, 2017b	MIL 1453 D	Radius	377.834
Grevenobos antiquus	Grevena (Greece)	Crégut–Bonnoure and Tsoukala, 2017b	MIL 830 D	Metacarpal	379.989
Grevenobos antiquus	Grevena (Greece)	Crégut–Bonnoure and Tsoukala, 2017b	MIL 1111 D	Metacarpal	325.959
Grevenobos antiquus	Grevena (Greece)	Crégut–Bonnoure and Tsoukala, 2017b	MIL 1164 D	Metacarpal	403.588
Grevenobos antiquus	Grevena (Greece)	Crégut–Bonnoure and Tsoukala, 2017b	MIL 1767 D	Metacarpal	256.348
Grevenobos antiquus	Grevena (Greece)	Crégut–Bonnoure and Tsoukala, 2017b	MIL 1206 D	Metacarpal	292.073
Grevenobos antiquus	Grevena (Greece)	Crégut–Bonnoure and Tsoukala, 2017b	MIL 1260 D	Metacarpal	343.286
Grevenobos antiquus	Grevena (Greece)	Crégut–Bonnoure and Tsoukala, 2017b	MIL 1575 S	Metacarpal	296.126
Grevenobos antiquus	Grevena (Greece)	Crégut–Bonnoure and Tsoukala, 2017b	MIL 230 S	Metacarpal	276.331
Grevenobos antiquus	Grevena (Greece)	Crégut–Bonnoure and Tsoukala, 2017b	MIL 1264 S	Metacarpal	216.313
Grevenobos antiquus	Grevena (Greece)	Crégut–Bonnoure and Tsoukala, 2017b	MIL 520 D	Metatarsal	461.185
Grevenobos antiquus	Grevena (Greece)	Crégut–Bonnoure and Tsoukala, 2017b	MIL 1088 D	Metatarsal	342.941
Grevenobos antiquus	Grevena (Greece)	Crégut–Bonnoure and Tsoukala, 2017b	MIL 171 D	Lower third molar	403.932
Grevenobos antiquus	Grevena (Greece)	Crégut–Bonnoure and Tsoukala, 2017b	MIL 376 D	Lower third molar	489.495
Grevenobos antiquus	Grevena (Greece)	Crégut–Bonnoure and Tsoukala, 2017b	MIL 129 S	Lower third molar	521.972
Grevenobos antiquus	Grevena (Greece)	Crégut–Bonnoure and Tsoukala, 2017b	MIL 143 S	Lower third molar	642.565
Grevenobos antiquus	Grevena (Greece)	Crégut–Bonnoure and Tsoukala, 2017b	MIL 179 S	Lower third molar	501.505
Grevenobos antiquus	Grevena (Greece)	Crégut–Bonnoure and Tsoukala, 2017b	MIL 1144 S	Lower third molar	551.586
Grevenobos antiquus	Grevena (Greece)	Crégut–Bonnoure and Tsoukala, 2017b	MIL 1126 S	Lower third molar	400
Grevenobos antiquus	Grevena (Greece)	Crégut–Bonnoure and Tsoukala, 2017b	MIL 1198 S	Lower third molar	244.58
Leptobos SEM	Villaroya (Spain)	Andrés-Rodrigo, 2011	Vya 211	Humerus	342.937
Leptobos SEM	Villaroya (Spain)	Andrés-Rodrigo, 2011	Vi 894	Humerus	323.454
Leptobos SEM	Villaroya (Spain)	Andrés-Rodrigo, 2011	Vi 895	Humerus	394.772
Leptobos SEM	Villaroya (Spain)	Andrés-Rodrigo, 2011	Vya 225	Radius	489.285
Leptobos SEM	Villaroya (Spain)	Andrés-Rodrigo, 2011	Vi 896	Radius	374.737
Leptobos SEM	Villaroya (Spain)	Andrés-Rodrigo, 2011	MNCN47209	Radius	424.978
Leptobos SEM	Villaroya (Spain)	Andrés-Rodrigo, 2011	IGF267V	Metacarpal	325.508
Leptobos SEM	Villaroya (Spain)	Andrés-Rodrigo, 2011	VYA82	Metacarpal	338.143
Leptobos SEM	Villaroya (Spain)	Andrés-Rodrigo, 2011	VYA83	Metacarpal	312.656
Leptobos SEM	Villaroya (Spain)	Andrés-Rodrigo, 2011	VYA111	Metacarpal	297.975
Leptobos SEM	Villaroya (Spain)	Andrés-Rodrigo, 2011	V022	Metacarpal	287.466
Leptobos SEM	Villaroya (Spain)	Andrés-Rodrigo, 2011	V023	Metacarpal	431.508
Leptobos SEM	Villaroya (Spain)	Andrés-Rodrigo, 2011	V05	Metacarpal	342.955
Leptobos SEM	Villaroya (Spain)	Andrés-Rodrigo, 2011	Vi 903	Metacarpal	528.567
Leptobos SEM	Villaroya (Spain)	Andrés-Rodrigo, 2011	1851M	Metacarpal	385.695
Leptobos SEM	Villaroya (Spain)	Andrés-Rodrigo, 2011	Vya212	Metatarsal	469.051
Leptobos SEM	Villaroya (Spain)	Andrés-Rodrigo, 2011	V024	Metatarsal	613.769
Leptobos SEM	Villaroya (Spain)	Andrés-Rodrigo, 2011	Vi899	Metatarsal	506.836
Leptobos SEM	Villaroya (Spain)	Andrés-Rodrigo, 2011	Vi900	Metatarsal	553.787
Leptobos SEM	Villaroya (Spain)	Andrés-Rodrigo, 2011	Vi902	Metatarsal	607.672
Leptobos SEM	Villaroya (Spain)	Andrés-Rodrigo, 2011	Vi905	Metatarsal	358.691
Leptobos SEM	Villaroya (Spain)	Andrés-Rodrigo, 2011	VYA81	Metatarsal	427.315
Leptobos SEM	Villaroya (Spain)	Andrés-Rodrigo, 2011	VYA80	Metatarsal	451.452
Leptobos SEM	Villaroya (Spain)	Andrés-Rodrigo, 2011	IPS29104	Lower third molar	521.972
Leptobos SEM	Villaroya (Spain)	Andrés-Rodrigo, 2011	1848M	Lower third molar	454.658
Leptobos SEM	Perrier-Les Etouaires (France)	Masini, 1989	IGF211361	Humerus	455.128
Leptobos SEM	Perrier-Les Etouaires (France)	Masini, 1989	IGF211362	Humerus	305.453
Leptobos SEM	Perrier-Les Etouaires (France)	Masini, 1989	IGF211678	Humerus	315.913
Leptobos SEM	Perrier-Les Etouaires (France)	Andrés-Rodrigo, 2011	PET 052	Humerus	525.175
Leptobos SEM	Perrier-Les Etouaires (France)	Andrés-Rodrigo, 2011	PET 054	Humerus	256.55
Leptobos SEM	Perrier-Les Etouaires (France)	Andrés-Rodrigo, 2011	PET 055	Humerus	507.606
Leptobos SEM	Perrier-Les Etouaires (France)	Andrés-Rodrigo, 2011	PET 056	Humerus	298.944
Leptobos SEM	Perrier-Les Etouaires (France)	Andrés-Rodrigo, 2011	PET 057	Humerus	289.92
Leptobos SEM	Perrier-Les Etouaires (France)	Andrés-Rodrigo, 2011	PET 058	Humerus	544.765
Leptobos SEM	Perrier-Les Etouaires (France)	Masini, 1989	FLS211271	Radius	360.974
Leptobos SEM	Perrier-Les Etouaires (France)	Masini, 1989	FLS211270	Radius	326.542
Leptobos SEM	Perrier-Les Etouaires (France)	Masini, 1989	FLS211281	Radius	448.95
Leptobos SEM	Perrier-Les Etouaires (France)	Masini, 1989	FLS211332	Radius	287.539
Leptobos SEM	Perrier-Les Etouaires (France)	Andrés-Rodrigo, 2011	FSL211677	Radius	458.536
Leptobos SEM	Perrier-Les Etouaires (France)	Andrés-Rodrigo, 2011	PET060	Radius	426.143
Leptobos SEM	Perrier-Les Etouaires (France)	Andrés-Rodrigo, 2011	PET062	Radius	269.066
Leptobos SEM	Perrier-Les Etouaires (France)	Andrés-Rodrigo, 2011	PET063	Radius	271.956
Leptobos SEM	Perrier-Les Etouaires (France)	Andrés-Rodrigo, 2011	PET065	Radius	366.602
Leptobos SEM	Perrier-Les Etouaires (France)	Andrés-Rodrigo, 2011	PET066	Radius	437.234
Leptobos SEM	Perrier-Les Etouaires (France)	Andrés-Rodrigo, 2011	PET068	Radius	353.888
Leptobos SEM	Perrier-Les Etouaires (France)	Masini, 1989	PRR437	Metacarpal	394.735
Leptobos SEM	Perrier-Les Etouaires (France)	Masini, 1989	748	Metacarpal	402.06
Leptobos SEM	Perrier-Les Etouaires (France)	Masini, 1989	750	Metacarpal	334.891
Leptobos SEM	Perrier-Les Etouaires (France)	Masini, 1989	PRR64	Metacarpal	419.724
Leptobos SEM	Perrier-Les Etouaires (France)	Masini, 1989	PET130	Metacarpal	258.636
Leptobos SEM	Perrier-Les Etouaires (France)	Masini, 1989	PRR151	Metacarpal	383.648
Leptobos SEM	Perrier-Les Etouaires (France)	Masini, 1989	PET180	Metacarpal	302.411
Leptobos SEM	Perrier-Les Etouaires (France)	Masini, 1989	FSL211280	Metacarpal	267.515
Leptobos SEM	Perrier-Les Etouaires (France)	Masini, 1989	FSL211574	Metacarpal	417.556
Leptobos SEM	Perrier-Les Etouaires (France)	Masini, 1989	FSL211280	Metacarpal	334.341
Leptobos SEM	Perrier-Les Etouaires (France)	Masini, 1989	PET132	Metacarpal	266.728
Leptobos SEM	Perrier-Les Etouaires (France)	Masini, 1989	PET136	Metacarpal	442.936
Leptobos SEM	Perrier-Les Etouaires (France)	Masini, 1989	PET135	Metacarpal	232.824
Leptobos SEM	Perrier-Les Etouaires (France)	Masini, 1989	PET140	Metacarpal	250.426
Leptobos SEM	Perrier-Les Etouaires (France)	Masini, 1989	PET170	Metacarpal	269.061
Leptobos SEM	Perrier-Les Etouaires (France)	Masini, 1989	PET134	Metacarpal	350.092
Leptobos SEM	Perrier-Les Etouaires (France)	Masini, 1989	PET93	Metacarpal	352.751
Leptobos SEM	Perrier-Les Etouaires (France)	Masini, 1989	PET139	Metacarpal	284.957
Leptobos SEM	Perrier-Les Etouaires (France)	Andrés-Rodrigo, 2011	PET1	Metacarpal	262.348
Leptobos SEM	Perrier-Les Etouaires (France)	Andrés-Rodrigo, 2011	PET1	Metacarpal	294.579
Leptobos SEM	Perrier-Les Etouaires (France)	Andrés-Rodrigo, 2011	PET133	Metacarpal	344.129
Leptobos SEM	Perrier-Les Etouaires (France)	Andrés-Rodrigo, 2011	PET138	Metacarpal	405.808
Leptobos SEM	Perrier-Les Etouaires (France)	Andrés-Rodrigo, 2011	PET139	Metacarpal	442.508
Leptobos SEM	Perrier-Les Etouaires (France)	Masini, 1989	PET176	Metatarsal	507.025
Leptobos SEM	Perrier-Les Etouaires (France)	Masini, 1989	P-CL	Metatarsal	404.377
Leptobos SEM	Perrier-Les Etouaires (France)	Masini, 1989	PET182	Metatarsal	351.075
Leptobos SEM	Perrier-Les Etouaires (France)	Masini, 1989	PET177	Metatarsal	358.058
Leptobos SEM	Perrier-Les Etouaires (France)	Masini, 1989	PERR441	Metatarsal	481.43
Leptobos SEM	Perrier-Les Etouaires (France)	Masini, 1989	P.CL	Metatarsal	546.152
Leptobos SEM	Perrier-Les Etouaires (France)	Masini, 1989	PRR151	Metatarsal	442.696
Leptobos SEM	Perrier-Les Etouaires (France)	Masini, 1989	P.CL	Metatarsal	404.377
Leptobos SEM	Perrier-Les Etouaires (France)	Masini, 1989	PET179	Metatarsal	344.545
Leptobos SEM	Perrier-Les Etouaires (France)	Masini, 1989	P.PARIS	Metatarsal	442.422
Leptobos SEM	Perrier-Les Etouaires (France)	Masini, 1989	PET173	Metatarsal	383.984
Leptobos SEM	Perrier-Les Etouaires (France)	Masini, 1989	P.PARIS	Metatarsal	357.091
Leptobos SEM	Perrier-Les Etouaires (France)	Masini, 1989	PET169	Metatarsal	434.92
Leptobos SEM	Perrier-Les Etouaires (France)	Masini, 1989	P.PARIS	Metatarsal	394.609
Leptobos SEM	Perrier-Les Etouaires (France)	Masini, 1989	PET171	Metatarsal	368.99
Leptobos SEM	Perrier-Les Etouaires (France)	Masini, 1989	PET178	Metatarsal	385.924
Leptobos SEM	Perrier-Les Etouaires (France)	Masini, 1989	PRR151	Metatarsal	442.696
Leptobos SEM	Perrier-Les Etouaires (France)	Masini, 1989	PRR184	Metatarsal	498.247
Leptobos SEM	Perrier-Les Etouaires (France)	Masini, 1989	PET174	Metatarsal	389.784
Leptobos SEM	Perrier-Les Etouaires (France)	Masini, 1989	PET185	Metatarsal	388.194
Leptobos SEM	Perrier-Les Etouaires (France)	Masini, 1989	PRR439	Metatarsal	492.691
Leptobos SEM	Perrier-Les Etouaires (France)	Masini, 1989	FSL211278	Metatarsal	381.729
Leptobos SEM	Perrier-Les Etouaires (France)	Masini, 1989	PET181	Metatarsal	482.316
Leptobos SEM	Perrier-Les Etouaires (France)	Masini, 1989	PET175	Metatarsal	443.428
Leptobos SEM	Perrier-Les Etouaires (France)	Masini, 1989	FSL211277	Metatarsal	463.968
Leptobos SEM	Perrier-Les Etouaires (France)	Masini, 1989	FSL211573	Metatarsal	533.841
Leptobos SEM	Perrier-Les Etouaires (France)	Andrés-Rodrigo, 2011	FSL211572	Metatarsal	413.205
Leptobos SEM	Perrier-Les Etouaires (France)	Andrés-Rodrigo, 2011	PET171	Metatarsal	390.083
Leptobos SEM	Perrier-Les Etouaires (France)	Andrés-Rodrigo, 2011	PET186	Metatarsal	515.234
Leptobos SEM	Perrier-Les Etouaires (France)	Andrés-Rodrigo, 2011	NOID	Metatarsal	469.786
Leptobos SEM	Perrier-Les Etouaires (France)	Andrés-Rodrigo, 2011	FSL211561	Lower molar row, lower third molar	375.077
Leptobos SEM	Perrier-Les Etouaires (France)	Andrés-Rodrigo, 2011	FSL211566	Lower molar row, lower third molar	374.647
Leptobos SEM	Perrier-Les Etouaires (France)	Andrés-Rodrigo, 2011	FSL211219	Lower molar row, lower third molar	415.708
Leptobos SEM	Perrier-Les Etouaires (France)	Andrés-Rodrigo, 2011	MNHN	Lower third molar	443.438
Leptobos SEM	Montopoli (Italy)	Masini, 1989	IGF154327	Humerus	334.24
Leptobos SEM	Montopoli (Italy)	Masini, 1989	IGF2181	Humerus	511.133
Leptobos SEM	Montopoli (Italy)	Masini, 1989	IGF15362	Radius	295.392
Leptobos SEM	Montopoli (Italy)	Masini, 1989	IGF15530	Radius	307.42
Leptobos SEM	Montopoli (Italy)	Masini, 1989	IGF2181	Radius	472.521
Leptobos SEM	Montopoli (Italy)	Masini, 1989	IGF2184	Metacarpal	271.364
Leptobos SEM	Montopoli (Italy)	Masini, 1989	IGF15323	Metacarpal	241.15
Leptobos SEM	Montopoli (Italy)	Masini, 1989	IGF15322	Metacarpal	292.719
Leptobos SEM	Montopoli (Italy)	Masini, 1989	IGF2181	Metacarpal	530.173
Leptobos SEM	Montopoli (Italy)	Masini, 1989	IGF2182	Metacarpal	251.908
Leptobos SEM	Montopoli (Italy)	Masini, 1989	IGF2185	Metatarsal	367.279
Leptobos SEM	Montopoli (Italy)	Masini, 1989	IGF15321	Metatarsal	403.318
Leptobos SEM	Montopoli (Italy)	Masini, 1989	IGF2187	Metatarsal	396.96
Leptobos SEM	Montopoli (Italy)	Masini, 1989	IGF3240	Metatarsal	418.176
Leptobos SEM	Montopoli (Italy)	Masini, 1989	IGF15364	Metatarsal	383.839
Leptobos SEM	Montopoli (Italy)	Masini, 1989	IGF2186	Metatarsal	341.84
Leptobos SEM	Montopoli (Italy)	Masini, 1989	IGF15324	Metatarsal	419.325
Leptobos SEM	Montopoli (Italy)	Masini, 1989	IGF 15204	Lower third molar	350.909
Leptobos SEM	Montopoli (Italy)	Masini, 1989	IGF 15205	Lower third molar	454.658
Leptobos SEM	Saint-Vallier (Framce)	Masini, 1989	FSL162187	Humerus	445.67
Leptobos SEM	Saint-Vallier (Framce)	Andrés-Rodrigo, 2011	FSL496914	Humerus	585.287
Leptobos SEM	Saint-Vallier (Framce)	Andrés-Rodrigo, 2011	MHNL20162187	Humerus	432.347
Leptobos SEM	Saint-Vallier (Framce)	Masini, 1989	FSL162188	Radius	387.454
Leptobos SEM	Saint-Vallier (Framce)	Masini, 1989	FSL162201	Radius	414.708
Leptobos SEM	Saint-Vallier (Framce)	Andrés-Rodrigo, 2011	MHNL20162188	Radius	423.492
Leptobos SEM	Saint-Vallier (Framce)	Andrés-Rodrigo, 2011	MHNL20162201	Metacarpal	418.834
Leptobos SEM	Saint-Vallier (Framce)	Masini, 1989	QSV1004	Metacarpal	245.068
Leptobos SEM	Saint-Vallier (Framce)	Masini, 1989	STV218	Metacarpal	408.96
Leptobos SEM	Saint-Vallier (Framce)	Masini, 1989	QSV999	Metacarpal	295.751
Leptobos SEM	Saint-Vallier (Framce)	Masini, 1989	QSV998	Metacarpal	357.655
Leptobos SEM	Saint-Vallier (Framce)	Masini, 1989	QSV997	Metacarpal	391.944
Leptobos SEM	Saint-Vallier (Framce)	Masini, 1989	QSV996	Metacarpal	428.868
Leptobos SEM	Saint-Vallier (Framce)	Masini, 1989	QSV1000	Metacarpal	327.85
Leptobos SEM	Saint-Vallier (Framce)	Andrés-Rodrigo, 2011	FSL495558	Metacarpal	460.188
Leptobos SEM	Saint-Vallier (Framce)	Andrés-Rodrigo, 2011	MHNL20162202	Metacarpal	337.166
Leptobos SEM	Saint-Vallier (Framce)	Andrés-Rodrigo, 2011	MHNL20162203	Metacarpal	382.63
Leptobos SEM	Saint-Vallier (Framce)	Andrés-Rodrigo, 2011	MHNL20162204	Metacarpal	350.991
Leptobos SEM	Saint-Vallier (Framce)	Andrés-Rodrigo, 2011	MHNL20162205	Metacarpal	286.015
Leptobos SEM	Saint-Vallier (Framce)	Andrés-Rodrigo, 2011	MHNL20162206	Metacarpal	326.903
Leptobos SEM	Saint-Vallier (Framce)	Andrés-Rodrigo, 2011	MHNL20162210	Metacarpal	243.474
Leptobos SEM	Saint-Vallier (Framce)	Masini 1989	STY873	Metatarsal	467.727
Leptobos SEM	Saint-Vallier (Framce)	Masini 1989	QSV1003	Metatarsal	629.38
Leptobos SEM	Saint-Vallier (Framce)	Masini 1989	QSV1002	Metatarsal	412.703
Leptobos SEM	Saint-Vallier (Framce)	Masini 1989	QSV1001	Metatarsal	411.724
Leptobos SEM	Saint-Vallier (Framce)	Masini 1989	QSV991	Metatarsal	633.941
Leptobos SEM	Saint-Vallier (Framce)	Masini 1989	QSV992	Metatarsal	706.635
Leptobos SEM	Saint-Vallier (Framce)	Masini 1989	QSV993	Metatarsal	615.374
Leptobos SEM	Saint-Vallier (Framce)	Masini 1989	QSV1003	Metatarsal	629.38
Leptobos SEM	Saint-Vallier (Framce)	Andrés-Rodrigo, 2011	MNHNL20162190	Metatarsal	629.136
Leptobos SEM	Saint-Vallier (Framce)	Andrés-Rodrigo, 2011	MNHNL20162197	Metatarsal	681.542
Leptobos SEM	Saint-Vallier (Framce)	Andrés-Rodrigo, 2011	MNHNL20162199	Metatarsal	540.101
Leptobos SEM	Saint-Vallier (Framce)	Andrés-Rodrigo, 2011	MNHNL20162207	Metatarsal	407.905
Leptobos SEM	Saint-Vallier (Framce)	Andrés-Rodrigo, 2011	MNHNL20162208	Metatarsal	461.725
Leptobos SEM	Saint-Vallier (Framce)	Andrés-Rodrigo, 2011	MNHNL20162209	Metatarsal	637.878
Leptobos SEM	Saint-Vallier (Framce)	Andrés-Rodrigo, 2011	FSL496190	Lower third molar	305
Leptobos etruscus	Olivola (Italy)	Masini, 1989	IGF2562	Humerus	562.021
Leptobos etruscus	Olivola (Italy)	Masini, 1989	IGF2585	Humerus	553.762
Leptobos etruscus	Olivola (Italy)	Masini, 1989	IGF2569	Humerus	544.918
Leptobos etruscus	Olivola (Italy)	Masini, 1989	IGF2580	Humerus	614.42
Leptobos etruscus	Olivola (Italy)	Masini, 1989	IGF2572	Humerus	517.207
Leptobos etruscus	Olivola (Italy)	Masini, 1989	IGF2586	Humerus	547.7
Leptobos etruscus	Olivola (Italy)	Masini, 1989	IGF2584	Humerus	537.022
Leptobos etruscus	Olivola (Italy)	Masini, 1989	IGF2571	Humerus	576.437
Leptobos etruscus	Olivola (Italy)	Masini, 1989	IGF2581	Humerus	540.924
Leptobos etruscus	Olivola (Italy)	Masini, 1989	IGF2485	Radius	613.42
Leptobos etruscus	Olivola (Italy)	Masini, 1989	IGF2495	Radius	360.083
Leptobos etruscus	Olivola (Italy)	Masini, 1989	IGF2511	Radius	488.858
Leptobos etruscus	Olivola (Italy)	Masini, 1989	IGF2487	Radius	418.979
Leptobos etruscus	Olivola (Italy)	Masini, 1989	IGF2488	Radius	398.221
Leptobos etruscus	Olivola (Italy)	Masini, 1989	IGF2516	Radius	517.195
Leptobos etruscus	Olivola (Italy)	Masini, 1989	IGF2494	Radius	525.975
Leptobos etruscus	Olivola (Italy)	Masini, 1989	IGF2493	Radius	465.318
Leptobos etruscus	Olivola (Italy)	Masini, 1989	IGF2496	Radius	554.026
Leptobos etruscus	Olivola (Italy)	Masini, 1989	IGF2489	Radius	519.139
Leptobos etruscus	Olivola (Italy)	Masini, 1989	IGF2490	Radius	522.471
Leptobos etruscus	Olivola (Italy)	Masini, 1989	IGF2515	Radius	355.669
Leptobos etruscus	Olivola (Italy)	Masini, 1989	M5646	Metacarpal	445.579
Leptobos etruscus	Olivola (Italy)	Masini, 1989	IGF2466	Metacarpal	448.917
Leptobos etruscus	Olivola (Italy)	Masini, 1989	IGF2465	Metacarpal	442.976
Leptobos etruscus	Olivola (Italy)	Masini, 1989	IGF2448	Metacarpal	434.121
Leptobos etruscus	Olivola (Italy)	Masini, 1989	IGF2451	Metacarpal	410.868
Leptobos etruscus	Olivola (Italy)	Masini, 1989	IGF2450	Metacarpal	424.836
Leptobos etruscus	Olivola (Italy)	Masini, 1989	IGF2484	Metacarpal	382.382
Leptobos etruscus	Olivola (Italy)	Masini, 1989	IGF2467	Metacarpal	433.699
Leptobos etruscus	Olivola (Italy)	Masini, 1989	IGF2477	Metacarpal	585.787
Leptobos etruscus	Olivola (Italy)	Masini, 1989	IGF2471	Metacarpal	383.736
Leptobos etruscus	Olivola (Italy)	Masini, 1989	IGF2446	Metacarpal	434.041
Leptobos etruscus	Olivola (Italy)	Masini, 1989	M7107	Metacarpal	445.21
Leptobos etruscus	Olivola (Italy)	Masini, 1989	IGF2473	Metacarpal	436.015
Leptobos etruscus	Olivola (Italy)	Masini, 1989	IGF15244	Metacarpal	424.513
Leptobos etruscus	Olivola (Italy)	Masini, 1989	IGF2447	Metacarpal	270.479
Leptobos etruscus	Olivola (Italy)	Masini, 1989	IGF1995	Metatarsal	361.186
Leptobos etruscus	Olivola (Italy)	Masini, 1989	IGF2407	Metatarsal	542.97
Leptobos etruscus	Olivola (Italy)	Masini, 1989	IGF2406	Metatarsal	571.657
Leptobos etruscus	Olivola (Italy)	Masini, 1989	IGF2404	Metatarsal	471.767
Leptobos etruscus	Olivola (Italy)	Masini, 1989	8MNHx	Metatarsal	381.702
Leptobos etruscus	Olivola (Italy)	Masini, 1989	IGF2390	Metatarsal	550.582
Leptobos etruscus	Olivola (Italy)	Masini, 1989	IGF1991	Metatarsal	451.591
Leptobos etruscus	Olivola (Italy)	Masini, 1989	IGF2398	Metatarsal	522.558
Leptobos etruscus	Olivola (Italy)	Masini, 1989	IGF2402	Metatarsal	557.464
Leptobos etruscus	Olivola (Italy)	Masini, 1989	IGF2391	Metatarsal	590.511
Leptobos etruscus	Olivola (Italy)	Masini, 1989	IGF2400	Metatarsal	503.362
Leptobos etruscus	Olivola (Italy)	Masini, 1989	IGF1992	Metatarsal	597.872
Leptobos etruscus	Olivola (Italy)	Masini, 1989	IGF1990	Metatarsal	426.218
Leptobos etruscus	Olivola (Italy)	Masini, 1989	IGF2401	Metatarsal	531.954
Leptobos etruscus	Olivola (Italy)	Masini, 1989	IGF1989	Metatarsal	403.548
Leptobos etruscus	Olivola (Italy)	Masini, 1989	IGF1993	Metatarsal	594.033
Leptobos etruscus	Olivola (Italy)	Masini, 1989	IGF2405	Metatarsal	423.44
Leptobos etruscus	Olivola (Italy)	Masini, 1989	IGF 2663	Lower molar row, lower third molar	318.719
Leptobos etruscus	Olivola (Italy)	Masini, 1989	IGF 16332	Lower molar row, lower third molar	446.262
Leptobos etruscus	Olivola (Italy)	Masini, 1989	IGF 2666	Lower molar row, lower third molar	363.799
Leptobos etruscus	Olivola (Italy)	Masini, 1989	IGF 1972	Lower molar row, lower third molar	337.916
Leptobos etruscus	Olivola (Italy)	Masini, 1989	IGF 1973	Lower molar row, lower third molar	327.893
Leptobos etruscus	Olivola (Italy)	Masini, 1989	IGF 2664	Lower molar row, lower third molar	472.814
Leptobos etruscus	Olivola (Italy)	Masini, 1989	IGF 2665	Lower molar row, lower third molar	334.579
Leptobos etruscus	Olivola (Italy)	Masini, 1989	IGF 2231	Lower molar row, lower third molar	355.401
Leptobos etruscus	Fonelas P-1 (Spain)	Garrido, 2008	FP1-2002-1123	Humerus	520.347
Leptobos etruscus	Fonelas P-1 (Spain)	Garrido, 2008	FP1-2002-1387	Humerus	566.491
Leptobos etruscus	Fonelas P-1 (Spain)	Garrido, 2008	FP1-2002-1101	Radius	542.52
Leptobos etruscus	Fonelas P-1 (Spain)	Garrido, 2008	FP1-2002-0353	Metacarpal	398.158
Leptobos etruscus	Fonelas P-1 (Spain)	Garrido, 2008	FP1-2002-0536	Metacarpal	503.113
Leptobos etruscus	Fonelas P-1 (Spain)	Garrido, 2008	FP1-2002-0848	Metacarpal	418.073
Leptobos etruscus	Fonelas P-1 (Spain)	Garrido, 2008	FP1-2002-1087	Metacarpal	426.505
Leptobos etruscus	Fonelas P-1 (Spain)	Garrido, 2008	FP1-2002-0235	Metacarpal	399.333
Leptobos etruscus	Fonelas P-1 (Spain)	Garrido, 2008	FP1-2002-0051	Metatarsal	595.424
Leptobos etruscus	Fonelas P-1 (Spain)	Garrido, 2008	FP1-2002-1265	Metatarsal	632.561
Leptobos etruscus	Fonelas P-1 (Spain)	Garrido, 2008	FP1-2002-0936	Metatarsal	624.581
Leptobos etruscus	Fonelas P-1 (Spain)	Garrido, 2008	FP1-2002-1312	Lower third molar	365.752
Leptobos etruscus	Fonelas P-1 (Spain)	Garrido, 2008	FP1-2002-0172	Lower third molar	458.435
Leptobos etruscus	Fonelas P-1 (Spain)	Garrido, 2008	FP1-2002-0274	Lower third molar	392.301
Leptobos etruscus	Matassino (Italy)	Masini, 1989	IGF15153	Humerus	530.086
Leptobos etruscus	Matassino (Italy)	Masini, 1989	IGF15171	Humerus	301.187
Leptobos etruscus	Matassino (Italy)	Masini, 1989	IGF15150	Humerus	572.574
Leptobos etruscus	Matassino (Italy)	Masini, 1989	IGF15278	Humerus	583.687
Leptobos etruscus	Matassino (Italy)	Masini, 1989	IGF15149	Humerus	481.451
Leptobos etruscus	Matassino (Italy)	Masini, 1989	IGF15277	Humerus	482.789
Leptobos etruscus	Matassino (Italy)	Masini, 1989	IGF15178	Humerus	496.897
Leptobos etruscus	Matassino (Italy)	Masini, 1989	IGF15208	Radius	487.226
Leptobos etruscus	Matassino (Italy)	Masini, 1989	IGF15169	Radius	485.876
Leptobos etruscus	Matassino (Italy)	Masini, 1989	IGF15168	Radius	359.411
Leptobos etruscus	Matassino (Italy)	Masini, 1989	IGF15158	Radius	489.934
Leptobos etruscus	Matassino (Italy)	Masini, 1989	IGF15141	Metacarpal	431.759
Leptobos etruscus	Matassino (Italy)	Masini, 1989	IGF15182	Metacarpal	392.128
Leptobos etruscus	Matassino (Italy)	Masini, 1989	IGF15251	Metacarpal	314.253
Leptobos etruscus	Matassino (Italy)	Masini, 1989	IGF15229	Metacarpal	426.953
Leptobos etruscus	Matassino (Italy)	Masini, 1989	IGF12952	Metacarpal	389.193
Leptobos etruscus	Matassino (Italy)	Masini, 1989	IGF15137	Metacarpal	374.1
Leptobos etruscus	Matassino (Italy)	Masini, 1989	IGF12953	Metacarpal	453.281
Leptobos etruscus	Matassino (Italy)	Masini, 1989	IGF12951	Metacarpal	439.51
Leptobos etruscus	Matassino (Italy)	Masini, 1989	IGF15188	Metatarsal	359.799
Leptobos etruscus	Matassino (Italy)	Masini, 1989	IGF12950	Metatarsal	379.648
Leptobos etruscus	Matassino (Italy)	Masini, 1989	IGF15146	Metatarsal	606.543
Leptobos etruscus	Matassino (Italy)	Masini, 1989	IGF15145	Metatarsal	584.659
Leptobos etruscus	Matassino (Italy)	Masini, 1989	IGF15143	Metatarsal	544.482
Leptobos etruscus	Matassino (Italy)	Masini, 1989	IGF12948	Metatarsal	356.218
Leptobos etruscus	Matassino (Italy)	Masini, 1989	IGF15144	Metatarsal	492.173
Leptobos etruscus	Matassino (Italy)	Masini, 1989	IGF15224	Metatarsal	587.368
Leptobos etruscus	Matassino (Italy)	Masini, 1989	IGF15173	Metatarsal	494.198
Leptobos etruscus	Matassino (Italy)	Masini, 1989	IGF12946	Metatarsal	485.015
Leptobos etruscus	Matassino (Italy)	Masini, 1989	IGF15142	Metatarsal	436.759
Leptobos etruscus	Matassino (Italy)	Masini, 1989	IGF15184	Metatarsal	385.727
Leptobos etruscus	Matassino (Italy)	Masini, 1989	IGF15226	Metatarsal	371.141
Leptobos etruscus	Matassino (Italy)	Masini, 1989	IGF1922V	Metatarsal	576.15
Leptobos etruscus	Matassino (Italy)	Masini, 1989	IGF 12873	Lower molar row, lower third molar	337.183
Leptobos etruscus	Matassino (Italy)	Masini, 1989	IGF 15201	Lower molar row, lower third molar	436.261
Leptobos etruscus	Matassino (Italy)	Masini, 1989	IGF 14197	Lower molar row, lower third molar	308.274
Leptobos etruscus	Matassino (Italy)	Masini, 1989	IGF 12874	Lower molar row, lower third molar	367.652
Leptobos etruscus	Senèze (France)	Masini, 1989	FSL96130	Humerus	559.484
Leptobos etruscus	Senèze (France)	Andrés-Rodrigo, 2011	1478	Humerus	297.807
Leptobos etruscus	Senèze (France)	Masini, 1989	FSL210781	Humerus	679.351
Leptobos etruscus	Senèze (France)	Andrés-Rodrigo, 2011	FSL213109	Humerus	585.287
Leptobos etruscus	Senèze (France)	Andrés-Rodrigo, 2011	1922-3r	Humerus	485.778
Leptobos etruscus	Senèze (France)	Andrés-Rodrigo, 2011	1922-3l	Humerus	448.265
Leptobos etruscus	Senèze (France)	Masini 1989	FLS96130	Radius	509.232
Leptobos etruscus	Senèze (France)	Andrés-Rodrigo, 2011	FSL213112	Radius	497.366
Leptobos etruscus	Senèze (France)	Andrés-Rodrigo, 2011	1922-3	Radius	426.683
Leptobos etruscus	Senèze (France)	Andrés-Rodrigo, 2011	1922-3	Radius	411.618
Leptobos etruscus	Senèze (France)	Masini 1989	1921-9	Radius	292.719
Leptobos etruscus	Senèze (France)	Masini 1989	SE1479	Metacarpal	401.514
Leptobos etruscus	Senèze (France)	Masini 1989	SE211	Metacarpal	385.829
Leptobos etruscus	Senèze (France)	Masini 1989	SE1478	Metacarpal	378.546
Leptobos etruscus	Senèze (France)	Masini 1989	1921-9	Metacarpal	313.029
Leptobos etruscus	Senèze (France)	Masini 1989	1922-3	Metacarpal	373.914
Leptobos etruscus	Senèze (France)	Masini 1989	FSL96130	Metacarpal	406.852
Leptobos etruscus	Senèze (France)	Andrés-Rodrigo, 2011	1736R	Metacarpal	363.996
Leptobos etruscus	Senèze (France)	Andrés-Rodrigo, 2011	1736L	Metacarpal	247.488
Leptobos etruscus	Senèze (France)	Andrés-Rodrigo, 2011	1746	Metacarpal	224.802
Leptobos etruscus	Senèze (France)	Andrés-Rodrigo, 2011	1476R	Metacarpal	407.916
Leptobos etruscus	Senèze (France)	Andrés-Rodrigo, 2011	1476L	Metacarpal	292.335
Leptobos etruscus	Senèze (France)	Andrés-Rodrigo, 2011	FSL210779	Metacarpal	223.386
Leptobos etruscus	Senèze (France)	Andrés-Rodrigo, 2011	FSL210780R	Metacarpal	235.053
Leptobos etruscus	Senèze (France)	Andrés-Rodrigo, 2011	FSL210783	Metacarpal	207.818
Leptobos etruscus	Senèze (France)	Andrés-Rodrigo, 2011	FSL213113	Metacarpal	424.083
Leptobos etruscus	Senèze (France)	Andrés-Rodrigo, 2011	1922.3R	Metacarpal	364.393
Leptobos etruscus	Senèze (France)	Andrés-Rodrigo, 2011	SE1737	Metatarsal	392.428
Leptobos etruscus	Senèze (France)	Andrés-Rodrigo, 2011	SE1476	Metatarsal	527.251
Leptobos etruscus	Senèze (France)	Andrés-Rodrigo, 2011	SE1476R	Metatarsal	517.75
Leptobos etruscus	Senèze (France)	Andrés-Rodrigo, 2011	SE1476L	Metatarsal	348.511
Leptobos etruscus	Senèze (France)	Andrés-Rodrigo, 2011	SE1717	Metatarsal	432.056
Leptobos etruscus	Senèze (France)	Andrés-Rodrigo, 2011	SE1736	Metatarsal	459.013
Leptobos etruscus	Senèze (France)	Andrés-Rodrigo, 2011	FSL210803	Metatarsal	344.117
Leptobos etruscus	Senèze (France)	Andrés-Rodrigo, 2011	FSL210804	Metatarsal	347.47
Leptobos etruscus	Senèze (France)	Andrés-Rodrigo, 2011	FSL213125d	Metatarsal	575.312
Leptobos etruscus	Senèze (France)	Andrés-Rodrigo, 2011	1921-9R	Metatarsal	430.273
Leptobos etruscus	Senèze (France)	Andrés-Rodrigo, 2011	1921-9L	Metatarsal	423.601
Leptobos etruscus	Senèze (France)	Andrés-Rodrigo, 2011	1922-3	Metatarsal	516.487
Leptobos etruscus	Senèze (France)	Andrés-Rodrigo, 2011	FSL21056	Lower molar row, lower third molar	308.025
Leptobos etruscus	Senèze (France)	Andrés-Rodrigo, 2011	FSL210615	Lower molar row, lower third molar	289.68
Leptobos etruscus	Senèze (France)	Andrés-Rodrigo, 2011	FSL210823	Lower molar row, lower third molar	337.954
Leptobos etruscus	Senèze (France)	Andrés-Rodrigo, 2011	FSL210611	Lower molar row, lower third molar	339.064
Bison (Eobison) georgicus	Dmanisi (Georgia)	Bukshianidze, 2005	D2105	Humerus	628.888
Bison (Eobison) georgicus	Dmanisi (Georgia)	Bukshianidze, 2005	D1122	Humerus	586.378
Bison (Eobison) georgicus	Dmanisi (Georgia)	Bukshianidze, 2005	D76	Humerus	631.937
Bison (Eobison) georgicus	Dmanisi (Georgia)	Bukshianidze, 2005	D468	Humerus	561.315
Bison (Eobison) georgicus	Dmanisi (Georgia)	Bukshianidze, 2005	D2962	Radius	549.828
Bison (Eobison) georgicus	Dmanisi (Georgia)	Bukshianidze, 2005	D2165	Radius	551.976
Bison (Eobison) georgicus	Dmanisi (Georgia)	Bukshianidze, 2005	D994	Radius	565.819
Bison (Eobison) georgicus	Dmanisi (Georgia)	Bukshianidze, 2005	D2812	Metacarpal	513.386
Bison (Eobison) georgicus	Dmanisi (Georgia)	Bukshianidze, 2005	D3426	Metacarpal	555.079
Bison (Eobison) georgicus	Dmanisi (Georgia)	Bukshianidze, 2005	D2288	Metacarpal	377.822
Bison (Eobison) georgicus	Dmanisi (Georgia)	Bukshianidze, 2005	D258	Metacarpal	457.381
Bison (Eobison) georgicus	Dmanisi (Georgia)	Bukshianidze, 2005	D26	Metatarsal	549.132
Bison (Eobison) georgicus	Dmanisi (Georgia)	Bukshianidze, 2005	D5	Metatarsal	625.6
Bison (Eobison) georgicus	Dmanisi (Georgia)	Bukshianidze, 2005	D333	Lower third molar	380.1
Bison (Eobison) georgicus	Dmanisi (Georgia)	Bukshianidze, 2005	D30	Lower third molar	338.448
Bison (Eobison) georgicus	Dmanisi (Georgia)	Bukshianidze, 2005	D429	Lower third molar	586.828
Bison (Eobison) degiulii	Mygdonia basin (Greece)	This work	LGPUT APL677	Radius	554.761
Bison (Eobison) degiulii	Mygdonia basin (Greece)	This work	LGPUT APL681	Radius	485.178
Bison (Eobison) degiulii	Mygdonia basin (Greece)	This work	LGPUTAPL795	Radius	564.892
Bison (Eobison) degiulii	Mygdonia basin (Greece)	This work	LGPUT APL781	Radius	565.228
Bison (Eobison) degiulii	Mygdonia basin (Greece)	This work	LGPUT APL288	Radius	580.687
Bison (Eobison) degiulii	Mygdonia basin (Greece)	This work	LGPUT APL585	Radius	515.559
Bison (Eobison) degiulii	Mygdonia basin (Greece)	This work	LGPUT APL304	Radius	464.164
Bison (Eobison) degiulii	Mygdonia basin (Greece)	Kostopoulos et al., 2018	APL-96	Metacarpal	344.546
Bison (Eobison) degiulii	Mygdonia basin (Greece)	Kostopoulos et al., 2018	APL-262	Metacarpal	346.87
Bison (Eobison) degiulii	Mygdonia basin (Greece)	Kostopoulos et al., 2018	ΑPL-230	Metacarpal	319.023
Bison (Eobison) degiulii	Mygdonia basin (Greece)	Kostopoulos et al., 2018	APL-258	Metacarpal	238.929
Bison (Eobison) degiulii	Mygdonia basin (Greece)	Kostopoulos et al., 2018	APL-738	Metacarpal	422.28
Bison (Eobison) degiulii	Mygdonia basin (Greece)	Kostopoulos et al., 2018	APL-95	Metacarpal	387.729
Bison (Eobison) degiulii	Mygdonia basin (Greece)	Kostopoulos et al., 2018	ΑPL-196	Metacarpal	300.269
Bison (Eobison) degiulii	Mygdonia basin (Greece)	Kostopoulos et al., 2018	APL-446	Metacarpal	432.148
Bison (Eobison) degiulii	Mygdonia basin (Greece)	Kostopoulos et al., 2018	APL-578	Metacarpal	420.812
Bison (Eobison) degiulii	Mygdonia basin (Greece)	Kostopoulos et al., 2018	APL-414	Metacarpal	439.974
Bison (Eobison) degiulii	Mygdonia basin (Greece)	Kostopoulos et al., 2018	APL-373	Metacarpal	350.263
Bison (Eobison) degiulii	Mygdonia basin (Greece)	Kostopoulos et al., 2018	APL-312	Metacarpal	456.328
Bison (Eobison) degiulii	Mygdonia basin (Greece)	Kostopoulos et al., 2018	ΑPL-51	Metacarpal	547.385
Bison (Eobison) degiulii	Mygdonia basin (Greece)	Kostopoulos et al., 2018	APL-520	Metacarpal	506.046
Bison (Eobison) degiulii	Mygdonia basin (Greece)	Kostopoulos et al., 2018	ΑPL-276	Metacarpal	333.432
Bison (Eobison) degiulii	Mygdonia basin (Greece)	Kostopoulos et al., 2018	APL-677	Metacarpal	362.275
Bison (Eobison) degiulii	Mygdonia basin (Greece)	Kostopoulos et al., 2018	APL-719	Metacarpal	541.323
Bison (Eobison) degiulii	Mygdonia basin (Greece)	Kostopoulos et al., 2018	APL-745	Metacarpal	109.679
Bison (Eobison) degiulii	Mygdonia basin (Greece)	This work	LGPUT NO iD	Metacarpal	572.263
Bison (Eobison) degiulii	Mygdonia basin (Greece)	Kostopoulos et al., 2018	TSR D18-42	Metacarpal	396.79
Bison (Eobison) degiulii	Mygdonia basin (Greece)	Kostopoulos et al., 2018	TSR F18-55d	Metacarpal	327.112
Bison (Eobison) degiulii	Mygdonia basin (Greece)	Kostopoulos et al., 2018	TSR E17-24	Metacarpal	328.417
Bison (Eobison) degiulii	Mygdonia basin (Greece)	Kostopoulos et al., 2018	KRI-25	Metacarpal	367.582
Bison (Eobison) degiulii	Mygdonia basin (Greece)	Kostopoulos et al., 2018	KRM	Metacarpal	494.733
Bison (Eobison) degiulii	Mygdonia basin (Greece)	Kostopoulos et al., 2018	KLT-305	Metacarpal	325.543
Bison (Eobison) degiulii	Mygdonia basin (Greece)	Kostopoulos et al., 2018	KLT-646	Metacarpal	448.685
Bison (Eobison) degiulii	Mygdonia basin (Greece)	Kostopoulos et al., 2018	KLT-680	Metacarpal	366.934
Bison (Eobison) degiulii	Mygdonia basin (Greece)	Kostopoulos et al., 2018	APL-66	Metatarsal	777.258
Bison (Eobison) degiulii	Mygdonia basin (Greece)	Kostopoulos et al., 2018	ΑPL-97	Metatarsal	631.846
Bison (Eobison) degiulii	Mygdonia basin (Greece)	Kostopoulos et al., 2018	ΑPL-200	Metatarsal	546.952
Bison (Eobison) degiulii	Mygdonia basin (Greece)	Kostopoulos et al., 2018	ΑPL-107	Metatarsal	556.234
Bison (Eobison) degiulii	Mygdonia basin (Greece)	Kostopoulos et al., 2018	APL-94	Metatarsal	683.155
Bison (Eobison) degiulii	Mygdonia basin (Greece)	Kostopoulos et al., 2018	ΑPL-41	Metatarsal	587.044
Bison (Eobison) degiulii	Mygdonia basin (Greece)	Kostopoulos et al., 2018	APL-192	Metatarsal	552.525
Bison (Eobison) degiulii	Mygdonia basin (Greece)	Kostopoulos et al., 2018	APL-521	Metatarsal	586.718
Bison (Eobison) degiulii	Mygdonia basin (Greece)	Kostopoulos et al., 2018	APL-194	Metatarsal	776.594
Bison (Eobison) degiulii	Mygdonia basin (Greece)	Kostopoulos et al., 2018	APL-249	Metatarsal	633.912
Bison (Eobison) degiulii	Mygdonia basin (Greece)	Kostopoulos et al., 2018	ΑPL-101	Metatarsal	552.83
Bison (Eobison) degiulii	Mygdonia basin (Greece)	Kostopoulos et al., 2018	ΑPL-80	Metatarsal	578.161
Bison (Eobison) degiulii	Mygdonia basin (Greece)	Kostopoulos et al., 2018	ΑPL-294	Metatarsal	668.984
Bison (Eobison) degiulii	Mygdonia basin (Greece)	Kostopoulos et al., 2018	APL-207	Metatarsal	556.207
Bison (Eobison) degiulii	Mygdonia basin (Greece)	Kostopoulos et al., 2018	APL-82	Metatarsal	1042.54
Bison (Eobison) degiulii	Mygdonia basin (Greece)	Kostopoulos et al., 2018	APL-391	Metatarsal	567.655
Bison (Eobison) degiulii	Mygdonia basin (Greece)	Kostopoulos et al., 2018	APL-603	Metatarsal	831.98
Bison (Eobison) degiulii	Mygdonia basin (Greece)	This work	LGPUT KLT-517	Metatarsal	485.061
Bison (Eobison) degiulii	Mygdonia basin (Greece)	Kostopoulos et al., 2018	KLT-177	Lower molar row, lower third molar	355.865
Bison (Eobison) degiulii	Mygdonia basin (Greece)	Kostopoulos et al., 2018	KLT-318	Lower molar row, lower third molar	671.949
Bison (Eobison) degiulii	Mygdonia basin (Greece)	Kostopoulos et al., 2018	TSR F20-16	Lower molar row, lower third molar	431.193
Bison (Eobison) degiulii	Mygdonia basin (Greece)	Kostopoulos et al., 2018	TSR D20-8	Lower molar row, lower third molar	512.356
Bison (Eobison) degiulii	Mygdonia basin (Greece)	Kostopoulos et al., 2018	TSR E19-27	Lower third molar	489.495
Bison (Eobison) degiulii	Mygdonia basin (Greece)	Kostopoulos et al., 2018	KRI-35	Lower third molar	458.442
Bison (Eobison) degiulii	Mygdonia basin (Greece)	Kostopoulos et al., 2018	APL-478	Lower molar row, lower third molar	413.101
Bison (Eobison) degiulii	Mygdonia basin (Greece)	Kostopoulos et al., 2018	APL-27	Lower third molar	447.156
Bison (Eobison) degiulii	Mygdonia basin (Greece)	Kostopoulos et al., 2018	APL-259	Lower molar row, lower third molar	454.129
Bison (Eobison) degiulii	Mygdonia basin (Greece)	Kostopoulos et al., 2018	APL-479	Lower third molar	569.019
Bison (Eobison) degiulii	Pietrafitta (Italy)	Sorbelli et al., 2023	Individual SABAP UMB 22.4.247	Humerus, radius, metacarpal, metatarsal	603
Bison (Eobison) degiulii	Pietrafitta (Italy)	Sorbelli et al., 2023	SABAP UMB 21. 4.1144	Humerus	757.162
Bison (Eobison) degiulii	Pietrafitta (Italy)	Sorbelli et al., 2023	SABAP UMB 21. 4.1336	Humerus	562.37
Bison (Eobison) degiulii	Pietrafitta (Italy)	Sorbelli et al., 2023	SABAP UMB 21. 4.1337	Humerus	429.731
Bison (Eobison) degiulii	Pietrafitta (Italy)	Sorbelli et al., 2023	SABAP UMB 21. 4.1338	Humerus	443.075
Bison (Eobison) degiulii	Pietrafitta (Italy)	Sorbelli et al., 2023	SABAP UMB 21. 4.1137	Radius	600.621
Bison (Eobison) degiulii	Pietrafitta (Italy)	Sorbelli et al., 2023	SABAP UMB 21. 4.1143	Radius	633.195
Bison (Eobison) degiulii	Pietrafitta (Italy)	Sorbelli et al., 2023	SABAP UMB 21. 4.1141	Radius	521.004
Bison (Eobison) degiulii	Pietrafitta (Italy)	Sorbelli et al., 2023	SABAP UMB 21. 4.1176	Radius	361.068
Bison (Eobison) degiulii	Pietrafitta (Italy)	Sorbelli et al., 2023	SABAP_UMB 20.S241-1.7324	Metacarpal	684.498
Bison (Eobison) degiulii	Pietrafitta (Italy)	Sorbelli et al., 2023	SABAP_UMB 20.S241-1.7325	Metacarpal	375.469
Bison (Eobison) degiulii	Pietrafitta (Italy)	Sorbelli et al., 2023	SABAP_UMB 20.S241-1.7326	Metacarpal	566.287
Bison (Eobison) degiulii	Pietrafitta (Italy)	Sorbelli et al., 2023	SABAP UMB 130038	Metacarpal	361.841
Bison (Eobison) degiulii	Pietrafitta (Italy)	Sorbelli et al., 2023	IGF 1011	Metacarpal	533.424
Bison (Eobison) degiulii	Pietrafitta (Italy)	Sorbelli et al., 2023	SABAP_UMB 20.S241-1.7330	Metatarsal	420.798
Bison (Eobison) degiulii	Pietrafitta (Italy)	Sorbelli et al., 2023	SABAP_UMB 20.S241-1.7331	Metatarsal	695.611
Bison (Eobison) degiulii	Pietrafitta (Italy)	Sorbelli et al., 2023	SABAP_UMB 20.S241-1.7332	Metatarsal	842.984
Bison (Eobison) degiulii	Pietrafitta (Italy)	Sorbelli et al., 2023	SABAP_UMB 20.S241-1.7328	Metatarsal	546.152
Bison (Eobison) degiulii	Pietrafitta (Italy)	Sorbelli et al., 2023	SABAP UMB 130037	Metatarsal	445.557
Bison (Eobison) degiulii	Pietrafitta (Italy)	Sorbelli et al., 2023	SABAP UMB 20. 1.6805/2e	Lower molar row, lower third molar	399.3
Bison (Eobison) degiulii	Pietrafitta (Italy)	Sorbelli et al., 2023	SABAP UMB 20. 1.6805/1f	Lower molar row, lower third molar	395.079
Bison (Eobison) degiulii	Pietrafitta (Italy)	Sorbelli et al., 2023	SABAP UMB 20. 1.7340/5	Lower molar row, lower third molar	405.342
Bison (Eobison) degiulii	Pietrafitta (Italy)	Sorbelli et al., 2023	SABAP UMB 20. 1.7341/6	Lower molar row, lower third molar	385.332
Bison (Eobison) degiulii	Pietrafitta (Italy)	Sorbelli et al., 2023	SABAP UMB 20. 1.7342/6	Lower molar row, lower third molar	355.858
Bison (Eobison) degiulii	Pietrafitta (Italy)	Sorbelli et al., 2023	SABAP UMB 130074/6	Lower third molar	432.41
Bison (Eobison) degiulii	Pietrafitta (Italy)	Sorbelli et al., 2023	SABAP UMB 1.30075/	Lower third molar	462.247
Bison (Eobison) degiulii	Pietrafitta (Italy)	Sorbelli et al., 2023	SABAP UMB 21. 4.1227	Lower third molar	397.02
Bison (Eobison) degiulii	Pietrafitta (Italy)	Sorbelli et al., 2023	SABAP UMB 20. 1.7339/4	Lower molar row, lower third molar	356.697
Bison (Eobison) degiulii	Pietrafitta (Italy)	Sorbelli et al., 2023	SABAP UMB 21. 4.1239	Lower third molar	370.19
Bison (Eobison) degiulii	Pietrafitta (Italy)	Sorbelli et al., 2023	SABAP UMB 130074	Lower molar row, lower third molar	449.227
Bison (Eobison) degiulii	Pietrafitta (Italy)	Sorbelli et al., 2023	SABAP UMB 130075	Lower molar row, lower third molar	463.627
Bison (Eobison) degiulii	Pirro Nord (Italy)	This work	No ID	Humerus	415.602
Bison (Eobison) degiulii	Pirro Nord (Italy)	This work	No ID	Humerus	361.847
Bison (Eobison) degiulii	Pirro Nord (Italy)	This work	No ID	Humerus	469.043
Bison (Eobison) degiulii	Pirro Nord (Italy)	This work	No ID	Humerus	700.745
Bison (Eobison) degiulii	Pirro Nord (Italy)	Masini, 1989	PP270	Humerus	442.755
Bison (Eobison) degiulii	Pirro Nord (Italy)	This work	AG031	Metacarpal	497.596
Bison (Eobison) degiulii	Pirro Nord (Italy)	Masini, 1989	ROMA6	Metacarpal	310.492
Bison (Eobison) degiulii	Pirro Nord (Italy)	Masini, 1989	ROMA7	Metacarpal	321.699
Bison (Eobison) degiulii	Pirro Nord (Italy)	This work	AG032	Metacarpal	407.839
Bison (Eobison) degiulii	Pirro Nord (Italy)	This work	ROMA 15	Metatarsal	507.669
Bison (Eobison) degiulii	Pirro Nord (Italy)	Masini, 1989	ROMA 15	Metatarsal	577.087
Bison (Eobison) degiulii	Pirro Nord (Italy)	This work	55c	Metatarsal	705.591
Bison (Eobison) degiulii	Pirro Nord (Italy)	This work	NOID	Metatarsal	598.208
Bison (Eobison) degiulii	Pirro Nord (Italy)	This work	NOID	Metatarsal	471.767
Bison (Eobison) degiulii	Pirro Nord (Italy)	Masini, 1989	PN11NN	Lower molar row, lower third molar	291.6
Bison (Eobison) degiulii	Pirro Nord (Italy)	Masini, 1989	IGPB322	Lower molar row, lower third molar	213.205
