# Supplementary material for: First of a line or last of a dynasty? Parabos tigneresi and the evolution of eurasian bovinae in the early pliocene
Source: PLoS One. 2026 Jun 3;21(6):e0340256. doi: 10.1371/journal.pone.0340256 (PMC13232859; doi:10.1371/journal.pone.0340256)
Supplement: S33 Table — Abbreviations: HAPD, horncore anteroposterior diameter; HTD, horncore transversal diameter. (XLSX) [file pone.0340256.s033.xlsx]

## Sheet: Foglio1
Species	Locality	Reference	ID	HTD	HAPD
Alephis lyrix	Perpignan/Roussillon basin (France)	Gromolard, 1981	?	53.9	67.3
Alephis lyrix	Perpignan/Roussillon basin (France)	Gromolard, 1981	?	59	66.4
Alephis lyrix	Perpignan/Roussillon basin (France)	Gromolard, 1981	?	64.1	68.3
Alephis lyrix	Perpignan/Roussillon basin (France)	Gromolard, 1981	?	67.9	72.9
Alephis lyrix	Perpignan/Roussillon basin (France)	Gromolard, 1981	?	63.7	72.3
Alephis lyrix	Perpignan/Roussillon basin (France)	Gromolard, 1981	?	61.8	69.8
Alephis lyrix	Perpignan/Roussillon basin (France)	Gromolard, 1981	?	61.1	70.7
Alephis lyrix	Perpignan/Roussillon basin (France)	Gromolard, 1981	?	61.7	71.8
Alephis lyrix	Perpignan/Roussillon basin (France)	Gromolard, 1981	?	63	73.3
Alephis lyrix	Perpignan/Roussillon basin (France)	Gromolard, 1981	?	61.9	82.3
Alephis lyrix	Perpignan/Roussillon basin (France)	Gromolard, 1981	?	62.8	83.7
Grevenobos antiquus	Milia (Greece)	Crégut-Bonnoure and Tsoukala, 2017	MIL 401 a	74.2	81.5
Grevenobos antiquus	Milia (Greece)	Crégut-Bonnoure and Tsoukala, 2017	MIL 850 D	59.4	71.5
Leptobos etruscus	Upper Valdarno (Italy)	Croitor and Popescu, 2011	IGF600	50.1	57
Leptobos etruscus	Upper Valdarno (Italy)	Croitor and Popescu, 2011	IGF617r	80	90.3
Leptobos etruscus	Upper Valdarno (Italy)	Croitor and Popescu, 2011	IGF617l	87.4	91.2
Leptobos etruscus	Senèze (France)	Croitor and Popescu, 2011	FSL213107	76	87
Leptobos etruscus	Leu (Romania)	Croitor and Popescu, 2011	45431	69.3	70.5
Leptobos etruscus	Leu (Romania)	Croitor and Popescu, 2011	44604	71	84.8
Leptobos etruscus	Valdarno Superiore (Italy)	Masini, 1989	IGF602	76	84.2
Leptobos etruscus	Valdarno Superiore (Italy)	Croitor and Popescu, 2011	IGF612l	70.8	82.2
Leptobos etruscus	Valdarno Superiore (Italy)	Croitor and Popescu, 2011	IGF612r	76.2	78.9
Leptobos etruscus	Sénèze (France)	Masini, 1989	SE792	79	79.5
Leptobos merlai	Saint Vallier (France)	Masini, 1989	QSV982	62	87.8
Leptobos stenometopon	Triversa (Italy)	This work	PU41990l (specimen at Turin Museum of Natural History)	63	71.9
Leptobos stenometopon	Triversa (Italy)	This work	PU41990r (specimen at Turin Museum of Natural History)	54.1	69
Miotragocerus macedoniensis	Dityko (Greece)	This work	LGPUT DKO-53l	31.2	53.2
Miotragocerus macedoniensis	Dityko (Greece)	This work	LGPUT DKO-53r	30	53.2
Miotragocerus macedoniensis	Dityko (Greece)	This work	LGPUTDKO-3l	22.8	30.3
Miotragocerus macedoniensis	Dityko (Greece)	This work	LGPUT DKO-3r	19.8	29.4
Miotragocerus macedoniensis	Dityko (Greece)	This work	LGPUT DKO-1l	22.1	30.8
Miotragocerus macedoniensis	Dityko (Greece)	This work	LGPUT DKO-1r	24	33.1
Miotragocerus monacensis	Hammerschmiede (Germany)	Fuss et al., 2015	GPIT/MA/03483	23.2	53
Miotragocerus monacensis	Hammerschmiede (Germany)	Fuss et al., 2015	GPIT/MA/03483	25	49.9
Miotragocerus monacensis	Oberföhring (Germany)	Fuss et al., 2015	BSPG 1923 I 9	23.8	46.5
Miotragocerus monacensis	Unterföhring (Germany)	Fuss et al., 2015	BSPG 1921 I 34	25.5	44.6
Miotragocerus monacensis	Atzgersdorf/Mauer (Austria)	Fuss et al., 2015	NHMNW2014/0376/0001	22	46.5
Miotragocerus monacensis	Ober-Hollabrunn (Austria)	Fuss et al., 2015	NHMNW2014/0375/0001	24	46.5
Miotragocerus pannoniae	Höwenegg (Germany)	Fuss et al., 2015	SMNKU/44	43.6	65.6
Miotragocerus pannoniae	Höwenegg (Germany)	Fuss et al., 2015	SMNKS/56r	24.3	39.4
Miotragocerus pannoniae	Höwenegg (Germany)	Fuss et al., 2015	SMNKS/56l	25.2	41.8
Miotragocerus pannoniae	Höwenegg (Germany)	Fuss et al., 2015	SMNK99/89	31	36.6
Miotragocerus pannoniae	Höwenegg (Germany)	Fuss et al., 2015	SMNKW58	22	41.2
Miotragocerus pannoniae	Mistelbach (Austria)	Fuss et al., 2015	NOID	30	52
Miotragocerus pannoniae	Inzersdorf (Austria)	Fuss et al., 2015	NOID	36	62
Miotragocerus pannoniae	Altmannsdorf (Austria)	Fuss et al., 2015	NOID	23.6	47.8
Miotragocerus pannoniae	Sopron (Austria)	Fuss et al., 2015	NOID	34	50
Miotragocerus valenciennesi	Hadjidimovo (Bulgaria)	Spassov and Geraads, 2004	HD-2007,	27	60
Miotragocerus valenciennesi	Hadjidimovo (Bulgaria)	Spassov and Geraads, 2004	HD-2039	33	64
Miotragocerus valenciennesi	Hadjidimovo (Bulgaria)	Spassov and Geraads, 2004	HD-5519	33	67
Miotragocerus valenciennesi	Hadjidimovo (Bulgaria)	Spassov and Geraads, 2004	HD-2010	31.7	64
Miotragocerus valenciennesi	Pikermi (Greece)	Spassov and Geraads, 2004	MNHN-PIK-2366	27	70
Miotragocerus valenciennesi	Akkasdagi (Turkey)	Kostopoulos, 2005	AK5-597	42.4	89.6
Miotragocerus valenciennesi	Samos (Greece)	Kostopoulos, 2009	MTLA11	27.7	60
Pachyportax giganteus	Tha Chang (Thailand)	Nishioka et al., 2020	TKK 61	52.7	79.8
Pachyportax giganteus	Tha Chang (Thailand)	Nishioka et al., 2020	TKK153	60.1	84.7
Pachyportax giganteus	Siwaliks (Pakistan-India)	Nishioka et al., 2019	PMNH No. 87/323	52	78
Pachyportax giganteus	Chaingzauk (Thailand)	Nishioka et al., 2019	IR 3691	50.6	93.1
Pachyportax giganteus	Chaingzauk (Thailand)	Nishioka et al., 2019	IR 3900	57.4	76.2
Pachyportax giganteus	Chaingzauk (Thailand)	Nishioka et al., 2019	IR 3908	59.1	80.5
Pachyportax giganteus	Central Myanmar	Nishioka et al., 2019	MGW 063	47.3	78
Pachyportax giganteus	Central Myanmar	Nishioka et al., 2019	NPT 2015/01/2356	63.8	87.1
Pachyportax latidens	Siwaliks (Pakistan-India)	Nishioka et al., 2020	GSI B488	42.3	53
Pachyportax latidens	Siwaliks (Pakistan-India)?	Pilgrim 1939	GSI B245	49	62
Pachyportax latidens	Central Myanmar	Nishioka et al., 2019	NM-YNG 004	37	54.5
Pachyportax latidens	?	Nishioka et al., 2019	ONG 604	39.3	57.3
Pachyportax latidens	?	Nishioka et al., 2019	ONG 444	44.4	49.6
Pachyportax latidens	?	Nishioka et al., 2020	GSI 488	42.3	53
Parabos tigneresi	Camp dels Ninots (Spain)	This work	IPHES.CN'04-B1-4	52	64.7
Parabos tigneresi	Camp dels Ninots (Spain)	This work	IPHES.CN'05-B2-5	61.9	72.3
Parabos tigneresi	Camp dels Ninots (Spain)	This work	IPHES.CN'05-B2-4	58	75
Parabos tigneresi	Camp dels Ninots (Spain)	This work	IPHES.CN'11-B4-1l	56	62.5
Parabos tigneresi	Camp dels Ninots (Spain)	This work	IPHES.CN'11-B4-1r	59	63
Parabos tigneresi	Baho (France)	This work	BAH33r Holotype	67.1	74.5
Parabos tigneresi	Baho (France)	This work	BAH33 Holotype	63.2	81.1
Parabos athanasioui	Malusteni (Romania)	Simionescu, 1930	No ID, in Simionescu, 1930, Pl. V, Fig. 1	45	55
Parabos cordieri	Sables de Montpellier (France)	Gromolard, 1981	?	58.2	59.4
Parabos cordieri	Sables de Montpellier (France)	Gromolard, 1981	?	58.2	58.5
Parabos cordieri	Sables de Montpellier (France)	Gromolard, 1981	?	52.3	60.9
Parabos cordieri	Sables de Montpellier (France)	Gromolard, 1981	?	50.8	61.4
Parabos cordieri	Sables de Montpellier (France)	Gromolard, 1981	?	47.7	61.4
Parabos cordieri	Sables de Montpellier (France)	Gromolard, 1981	?	51.8	57.5
Parabos cordieri	Sables de Montpellier (France)	Gromolard, 1981	?	53.7	54.2
Parabos cordieri	Sables de Montpellier (France)	Gromolard, 1981	?	49.7	52.8
Parabos cordieri	Sables de Montpellier (France)	Gromolard, 1981	?	48	55.5
Parabos cordieri	Sables de Montpellier (France)	Gromolard, 1981	?	46.7	56.4
Parabos cordieri	Sables de Montpellier (France)	Gromolard, 1981	?	45.3	58.1
Parabos cordieri	Sables de Montpellier (France)	Gromolard, 1981	?	48.2	51.8
Parabos cordieri	Sables de Montpellier (France)	Gromolard, 1981	?	45.9	54.2
Parabos cordieri	Sables de Montpellier (France)	Gromolard, 1981	?	48.9	49
Parabos cordieri	Sables de Montpellier (France)	Gromolard, 1981	?	48.1	48.8
Parabos cordieri	Sables de Montpellier (France)	Gromolard, 1981	?	46.2	52
Parabos cordieri	Sables de Montpellier (France)	Gromolard, 1981	?	46	51.4
Parabos cordieri	Sables de Montpellier (France)	Gromolard, 1981	?	45.8	50.7
Parabos cordieri	Sables de Montpellier (France)	Gromolard, 1981	?	45.4	49.8
Parabos cordieri	Sables de Montpellier (France)	Gromolard, 1981	?	47.4	47.7
Parabos cordieri	Sables de Montpellier (France)	Gromolard, 1981	?	44.5	51.7
Parabos cordieri	Sables de Montpellier (France)	Gromolard, 1981	?	43.7	50.7
Parabos cordieri	Sables de Montpellier (France)	Gromolard, 1981	?	42.8	53.1
Parabos cordieri	Sables de Montpellier (France)	Gromolard, 1981	?	41.9	52.4
Parabos cordieri	Sables de Montpellier (France)	Gromolard, 1981	?	40.9	49.8
Parabos cordieri	Sables de Montpellier (France)	Gromolard, 1981	?	37.5	53.2
Parabos cordieri	Sables de Montpellier (France)	Gromolard, 1981	?	39.9	48.2
Parabos cordieri	Sables de Montpellier (France)	Gromolard, 1981	?	44.1	44.1
Parabos cordieri	Sables de Montpellier (France)	Gromolard, 1981	?	42.1	41.2
Parabos cordieri	Sables de Montpellier (France)	Gromolard, 1981	?	39.9	43.5
Parabos cordieri	Sables de Montpellier (France)	Gromolard, 1981	?	39.6	41.9
Parabos cordieri	Sables de Montpellier (France)	Gromolard, 1981	?	38.6	40.5
Parabos cordieri	Sables de Montpellier (France)	Gromolard, 1981	?	38.1	41.1
Parabos cordieri	Sables de Montpellier (France)	Gromolard, 1981	?	36.1	40.8
Parabos savelisi	Gephyra (Greece)	This work	LGPUT GAS 9l Holotype	38.1	45.1
Parabos savelisi	Gephyra (Greece)	This work	LGPUT GAS 23l	38.5	44.7
Parabos savelisi	Gephyra (Greece)	This work	LGPUT GAS 9r Holotype	39.7	46.5
Parabos savelisi	Gephyra (Greece)	This work	LGPUT GAS 23r	39	48
Parabos soriae	Venta del Moro (Spain)	Morales, 1984	VM289	38.5	46
Parabos soriae	Venta del Moro (Spain)	Morales, 1984	VM290	48.8	53.5
Proamphibos lachrymans	Siwaliks (Pakistan-India)	Pilgrim 1939	G.S.I.B. 806	58	77
Proamphibos lachrymans	Siwaliks (Pakistan-India)	Pilgrim 1939	G.S.I.B. 556 Holotype	57	69
Proamphibos kashmiricus	Siwaliks (Pakistan-India)	Pilgrim 1939	G.S.I.B. 561	59	58
Samokoerus minotaurus	Dimeh (Iran)	Orak et al., 2023	LOR/3455	37.6	64.9
Samokoerus minotaurus	Dimeh (Iran)	Orak et al., 2023	LOR/3455	46	59
Samokoerus minotaurus	Dimeh (Iran)	Orak et al., 2023	LOR/3452	43.3	68.7
Samokoerus minotaurus	Maragheh (Iran)	Kostopoulos and Bernor, 2011	MAR1396	44	63
Selenoportax falconeri	Tha Chang (Thailand)	Nishioka et al., 2020	TKK 150	63.2	71.1
Selenoportax falconeri	Siwaliks (Pakistan-India)	Nishioka et al., 2020	BMNH M 2402a	45	60.5
Selenoportax falconeri	Chaingzauk (Thailand)	Nishioka et al., 2020	IR 3905	56.6	66.9
Selenoportax falconeri	Central Myanmar	Nishioka et al., 2019	CCZ 450	51.8	63.2
Selenoportax falconeri	Chaingzauk (Thailand)	Nishioka et al., 2019	IR 2306	47.4	62.3
Selenoportax falconeri	Pakokku (Thailand)	Nishioka et al., 2019	PKK 28	51.1	72.5
Selenoportax falconeri	Central Myanmar	Nishioka et al., 2019	PRY 204	53.5	61.3
Selenoportax vexillarius	Siwaliks (Pakistan-India)	Nishioka et al., 2020	AMNH 19748	34.8	55.3
Selenoportax vexillarius	Tha Chang (Thailand)	Nishioka et al., 2020	RIN 73	37.2	47
Selenoportax vexillarius	Tha Chang (Thailand)	Nishioka et al., 2020	RIN 74	35.7	56.5
Selenoportax vexillarius	Tha Chang (Thailand)	Nishioka et al., 2020	RIN 438	41.5	49.4
Selenoportax vexillarius	Tha Chang (Thailand)	Nishioka et al., 2020	RIN 523	35.1	52.1
Selenoportax vexillarius	Tha Chang (Thailand)	Nishioka et al., 2020	RIN 556	39.9	52.8
Selenoportax vexillarius	Tha Chang (Thailand)	Nishioka et al., 2020	RIN 882	31.6	50.3
Selenoportax vexillarius	Chaingzauk (Thailand)	Nishioka et al., 2019	IR 3693	41.5	55.4
Selenoportax vexillarius	Chaingzauk (Thailand)	Nishioka et al., 2019	IR 3907	45	62.1
Selenoportax vexillarius	Yenangyaung (Thailand)	Nishioka et al., 2019	IR 4515	34.9	51.2
Tragoportax amalthea	Pikermi (Greece)	Spassov and Geraads, 2004	MNHN-PIK-2285	33.4	70
Tragoportax amalthea	Pikermi (Greece)	Spassov and Geraads, 2004	MNHN-PIK-2286	33	76
Tragoportax amalthea	Pikermi (Greece)	Spassov and Geraads, 2004	MNHN-PIK-2287	45.5	70.1
Tragoportax amalthea	Pikermi (Greece)	Spassov and Geraads, 2004	MNHN-PIK-2288	30	63
Tragoportax amalthea	Nikiti (Greece)	Kostopoulos, 2016	NIK 1688r	34.8	58.9
Tragoportax amalthea	Nikiti (Greece)	Kostopoulos, 2016	NIK 1687r	33.5	51.8
Tragoportax amalthea	Nikiti (Greece)	Kostopoulos, 2016	NIK 1688l	35.4	52
Tragoportax amalthea	Nikiti (Greece)	Kostopoulos, 2016	NIK 1687l	28	66
Tragoportax amalthea	Gorna Sushitsa (Bulgaria)	Spassov et al., 2019	GS8-2638	44	87.2
Tragoportax cf. amalthea	Dimeh (Iran)	Orak et al., 2023	LOR/3482l	34.8	66.1
Tragoportax cf. amalthea	Dimeh (Iran)	Orak et al., 2023	LOR/3482r	37.6	80
Tragoportax cf. amalthea	Dimeh (Iran)	Orak et al., 2023	LOR/3480	42.6	73.7
Tragoportax cf. amalthea	Dimeh (Iran)	Orak et al., 2023	LOR/3483Ar	39	71.1
Tragoportax cf. amalthea	Dimeh (Iran)	Orak et al., 2023	LOR/3483Al	40	75
Tragoportax cf. amalthea	Dimeh (Iran)	Orak et al., 2023	LOR/3484	34.5	73.5
Tragoportax rugosifrons	Samos (Greece)	Kostopoulos, 2009	MTLB159	38.5	72.3
Tragoportax rugosifrons	Hadjidimovo (Bulgaria)	Spassov and Geraads, 2004	HD-2011	43	68
Tragoportax rugosifrons	Hadjidimovo (Bulgaria)	Spassov and Geraads, 2004	НD-2322	30	37
Tragoportax rugosifrons	Hadjidimovo (Bulgaria)	Spassov and Geraads, 2004	НD-2006	38	51
Tragoportax rugosifrons	Hadjidimovo (Bulgaria)	Spassov and Geraads, 2004	НD-2027	35	56
Tragoportax rugosifrons	Hadjidimovo (Bulgaria)	Spassov and Geraads, 2004	HD-2326	30	31
Tragoportax rugosifrons	Hadjidimovo (Bulgaria)	Spassov and Geraads, 2004	HD-5130	32	37
Tragoportax rugosifrons	Hadjidimovo (Bulgaria)	Spassov and Geraads, 2004	HD-2001	44	64
Tragoportax rugosifrons	Hadjidimovo (Bulgaria)	Spassov and Geraads, 2004	НD-5129,	38	56
Tragoportax rugosifrons	Hadjidimovo (Bulgaria)	Spassov and Geraads, 2004	НD-5132	42	62
Tragoportax rugosifrons	Hadjidimovo (Bulgaria)	Spassov and Geraads, 2004	НD-5125 (= 2040)	35	60
Tragoportax rugosifrons	Hadjidimovo (Bulgaria)	Spassov and Geraads, 2004	НD-5127	34	55
Tragoportax rugosifrons	Perivolaki (Greece)	Kostopoulos, 2006	PER-809	38	50.5
Tragoportax rugosifrons	Perivolaki (Greece)	Kostopoulos, 2006	PER-1329	38	55.6
Tragoportax rugosifrons	Prochoma (Greece)	This work	LGPUT PXM17l	36	61
Tragoportax rugosifrons	Prochoma (Greece)	This work	LGPUT PXM17r	35.5	63
Ugandax coryndonae	Hadar (Ethiopia)	Geraads et al., 2012	AL 127-2	65	65
Ugandax coryndonae	Hadar (Ethiopia)	Geraads et al., 2012	AL 194-1	70.7	74
Ugandax coryndonae	Hadar (Ethiopia)	Geraads et al., 2012	AL 116-17	59	74.5
Ugandax coryndonae	Hadar (Ethiopia)	Geraads et al., 2012	AL 327 25	67.5	79.5
Ugandax coryndonae	Hadar (Ethiopia)	Geraads et al., 2012	AL 173 2	58.5	83
Ugandax coryndonae	Hadar (Ethiopia)	Geraads et al., 2012	AL 116-40	54.5	52.5
Ugandax coryndonae	Hadar (Ethiopia)	Geraads et al., 2012	AL 116-97	64	73.5
Ugandax coryndonae	Hadar (Ethiopia)	Geraads et al., 2012	AL 116-99	70	87
Ugandax coryndonae	Hadar (Ethiopia)	Geraads et al., 2012	AL 805-1	61.5	67
Ugandax coryndonae	Hadar (Ethiopia)	Geraads et al., 2012	AL 184-3	62	67.5
Ugandax coryndonae	Hadar (Ethiopia)	Geraads et al., 2012	AL 337-2	70.5	81
Ugandax coryndonae	Ledi-Geraru (Ethiopia)	Bibi, 2017	LD 285-3r	64.7	67.5
Ugandax coryndonae	Ledi-Geraru (Ethiopia)	Bibi, 2017	LD 285-3l	60	66.6
Ugandax coryndonae	Woranso-Mille (Ethiopia)	Geraads et al., 2009	MSD-5-7	71	83
Ugandax demissum	Langebaanweg (South Africa)	Gentry, 1980	L45001 299	58.2	74.8
Ugandax demissum	Langebaanweg (South Africa)	Gentry, 1980	L30174 292	50.4	59.6
Ugandax demissum	Langebaanweg (South Africa)	Gentry, 1980	L30175 348	64.5	70
