# Supplementary material for: First of a line or last of a dynasty? Parabos tigneresi and the evolution of eurasian bovinae in the early pliocene
Source: PLoS One. 2026 Jun 3;21(6):e0340256. doi: 10.1371/journal.pone.0340256 (PMC13232859; doi:10.1371/journal.pone.0340256)
Supplement: S34 Table — (XLSX) [file pone.0340256.s034.xlsx]

## Sheet: Foglio1
Species	Locality	Reference	ID	M3-M1 L (ML)	P4-P2 L (PL)	M3-P2 L
Bison (Bison) priscus	Habarra (France)	Prat et al., 2003	1ABB18	102	56.5	158
Bison (Bison) priscus	Habarra (France)	Prat et al., 2003	1ABB5	102	62.5	163
Bison (Bison) priscus	Habarra (France)	Prat et al., 2003	2ABA83	112.5	64	174.5
Bison (Bison) priscus	Habarra (France)	Prat et al., 2003	3BB88	108	58	169.5
Bison (Bison) priscus	Habarra (France)	Prat et al., 2003	3BE38	99	56	151.5
Bison (Eobison) degiulii	Pietrafitta (Italy)	Sorbelli et al., 2023	SABAPUMB20.1.6805/2	89.2	55.2	145
Bison (Eobison) degiulii	Pietrafitta (Italy)	Sorbelli et al., 2023	SABAP UMB20.1.6805/1	89.1	53.4	142.6
Bison (Eobison) degiulii	Pietrafitta (Italy)	Sorbelli et al., 2023	SABAPUMB20.1.7340	88.8	45.6	132.1
Bison (Eobison) degiulii	Pietrafitta (Italy)	Sorbelli et al., 2023	SABAPUMB20.1.7341	88.7	55.3	144.8
Bison (Eobison) degiulii	Pietrafitta (Italy)	Sorbelli et al., 2023	SABAPUMB20.1.7342	86.6	53.4	139.5
Bison (Eobison) degiulii	Pietrafitta (Italy)	Sorbelli et al., 2023	SABAPUMB130074	94.7	52.6	148
Bison (Eobison) degiulii	Kalamotò (Greece)	Kostopoulos et al., 2018	KLT-318	102.5	53	155
Bison (Eobison) degiulii	Tsiotra Vryssi (Greece)	Kostopoulos et al., 2018	TSRF20-16	93.8	60.8	155
Bison (Eobison) degiulii	Apollonia (Greece)	Kostopoulos et al., 2018	APL-478	88.6	51	143
Boselaphus tragocamelus	South Asia	Bibi, 2007	?	74.9	43.6667	118.567
Boselaphus tragocamelus	South Asia	Bibi, 2007	?	76.7	44.486	121.186
Boselaphus tragocamelus	South Asia	Bibi, 2007	?	81.2	47.502	128.702
Boselaphus tragocamelus	South Asia	Bibi, 2007	?	81.7	46.2422	127.942
Boselaphus tragocamelus	South Asia	This work	MFN-108046	75.2	43.8	116.3
Boselaphus tragocamelus	South Asia	This work	MFN-107860	76.5	47.5	117.8
Boselaphus tragocamelus	South Asia	This work	MFN-70636	80	49.4	121.4
Boselaphus tragocamelus	South Asia	This work	MFN-108049	86.2	46.9	130
Boselaphus tragocamelus	South Asia	This work	MFN-108045	78.8	46.5	124.4
cf. Ugandax	Langebaanweg (South Africa)	Gentry, 1980	?	85	52.9	137.9
cf. Ugandax	Langebaanweg (South Africa)	Gentry, 1980	?	79.3	57.1	136.4
cf. Ugandax	Langebaanweg (South Africa)	Gentry, 1980	?	92.8	58	150.8
cf. Ugandax	Langebaanweg (South Africa)	Gentry, 1980	?	100.6	63.2	163.8
cf. Ugandax	Langebaanweg (South Africa)	Gentry, 1980	?	105.5	59	164.5
Leptobos etruscus	Olivola (Italy)	Masini, 1989	IGF2666	82.2	44	133.3
Leptobos etruscus	Olivola (Italy)	Masini, 1989	IGF1972	84.6	51.4	138.2
Leptobos etruscus	Olivola (Italy)	Masini, 1989	IGF1973	83	52.2	136.7
Leptobos etruscus	Olivola (Italy)	Masini, 1989	IGF2664	87.8	53	145.5
Leptobos etruscus	Olivola (Italy)	Masini, 1989	IGF2665	81.4	47.2	135.4
Leptobos etruscus	Olivola (Italy)	Masini, 1989	IGF2231	82	53.6	146
Leptobos etruscus	Matassino (Italy)	Masini, 1989	IGF12873	82.4	48	132
Leptobos etruscus	Matassino (Italy)	Masini, 1989	IGF15201	88.6	52	146
Leptobos etruscus	Matassino (Italy)	Masini, 1989	IGF14197	80.2	48.4	135
Leptobos etruscus	Matassino (Italy)	Masini, 1989	IGF12874	84	46.6	132.5
Leptobos etruscus	Upper Valdarno (Italy)	Masini, 1989	IGF615	84	47.8	133
Leptobos stenometopon	Triversa (Italy)	Masini, 1989	IGF2291	81.7	53	133.5
Miotragocerus pannoniae	Höwenegg (Germany)	Fuss et al., 2015	SMNKII	60.8	44.4	105.1
Miotragocerus pannoniae	Höwenegg (Germany)	Fuss et al., 2015	SMNKQ	62	41	105
Miotragocerus pannoniae	Höwenegg (Germany)	Fuss et al., 2015	SMNKU	58.4	41.7	100.8
Miotragocerus pannoniae	Höwenegg (Germany)	Fuss et al., 2015	SMNK100/59	57	41.7	98.7
Miotragocerus pannoniae	Höwenegg (Germany)	Fuss et al., 2015	SMNKW58	56.7	41.9	97.9
Miotragocerus valenciennesi	Hadjidimovo (Bulgaria)	Spassov and Geraads, 2004	HD-3839	59.2	46.2	102
Miotragocerus valenciennesi	Hadjidimovo (Bulgaria)	Spassov and Geraads, 2004	HD-3825	57.7	45	101
Miotragocerus valenciennesi	Hadjidimovo (Bulgaria)	Spassov and Geraads, 2004	HD-3895	59.4	40.1	96
Miotragocerus valenciennesi	Hadjidimovo (Bulgaria)	Spassov and Geraads, 2004	HD-2499	52.8	39.8	93.5
Miotragocerus valenciennesi	Samos (Greece)	Kostopoulos, 2009	MTLC25	58.9	44.8	104.7
Miotragocerus valenciennesi	Samos (Greece)	Kostopoulos, 2009	MTLA299	51.3	40.8	91.8
Miotragocerus valenciennesi	Akkasdagi (Turkey)	Kostopoulos, 2005	AK2-322	56.3	42.5	98.6
Miotragocerus valenciennesi	Akkasdagi (Turkey)	Kostopoulos, 2005	GOK-196	55	47.9	102
Pachyportax latidens	Siwaliks (Pakistan-India)	Bibi, 2007	?	84.5	54.1	138.6
Parabos tigneresi	Baho (France)	This work	MNHNP BAH32	91.2	60.4	151.6
Parabos tigneresi	Camp dels Ninots (Spain)	This work	IPHES.CN'05-B2-3	89.5	56.3	147.4
Parabos tigneresi	Camp dels Ninots (Spain)	This work	IPHES.CN'06-B3-1	94.8	60.4	153.3
Parabos tigneresi	Camp dels Ninots (Spain)	This work	IPHES.CN'17-B14-1l	96.1	55.9	155
Parabos tigneresi	Camp dels Ninots (Spain)	This work	IPHES.CN'17-B14-1r	93.4	54.1	152.3
Parabos tigneresi	Camp dels Ninots (Spain)	This work	IPHES.CN'12-B10-1	99.9	63.1	165
Parabos tigneresi	Camp dels Ninots (Spain)	This work	IPHES.CN'19-B15-1l	90.4	54.4	155.4
Parabos tigneresi	Camp dels Ninots (Spain)	This work	IPHES.CN'19-B15-1r	89.3	54.2	145.8
Parabos tigneresi	Camp dels Ninots (Spain)	This work	IPHES.CN'11-B4-1r	96.1	59	151.5
Parabos tigneresi	Camp dels Ninots (Spain)	This work	IPHES.CN'11-B4-1l	95.5	58.1	149.7
Proamphibos sp.	Central Myanmar	Pilgrim, 1939	G.S.I.810,811	85	52	137
Samokeros minotaurus	Maragheh (Iran)	Kostopoulos and Bernor, 2011	MAR3229	78.9	52.2	130.6
Selenoportax falconeri	Siwaliks (Pakistan-India)	Bibi, 2007	?	87.1	60.1	147.2
Tragoportax amalthea	Nikiti (Greece)	Kostopoulos, 2016	NIK-425	66	49.2	115.7
Tragoportax amalthea	Nikiti (Greece)	Kostopoulos, 2016	NIK-433	59.7	45.5	104.5
Tragoportax amalthea	Nikiti (Greece)	Kostopoulos, 2016	NIK-1181	64	45.2	109.1
Tragoportax amalthea	Nikiti (Greece)	Kostopoulos, 2016	NIK-1675	60	43	105.1
Tragoportax amalthea	Nikiti (Greece)	Kostopoulos, 2016	NIK-1676	63.1	45.6	109.3
Tragoportax cf. amalthea	Maragheh (Iran)	Kostopoulos and Bernor, 2011	MMTT7/2317	71	44.1	115.8
Tragoportax cf. amalthea	Maragheh (Iran)	Kostopoulos and Bernor, 2011	MAR1009	67.7	47.1	113.4
Tragoportax cf. amalthea	Maragheh (Iran)	Kostopoulos and Bernor, 2011	MAR1070	68.1	46.6	113.3
Tragoportax rugosifrons	Hadjidimovo (Bulgaria)	Spassov and Geraads, 2004	HD-2443	66.4	43.4	110.2
Tragoportax rugosifrons	Hadjidimovo (Bulgaria)	Spassov and Geraads, 2004	HD-2527	72.4	41.8	110.1
Tragoportax rugosifrons	Hadjidimovo (Bulgaria)	Spassov and Geraads, 2004	HD-2440	73.6	47	121
Tragoportax rugosifrons	Perivolaki (Greece)	Kostopoulos, 2006	PER-58	60.4	43.2	102.8
Tragoportax rugosifrons	Perivolaki (Greece)	Kostopoulos, 2006	PER-156	60.5	42	101.8
Tragoportax rugosifrons	Perivolaki (Greece)	Kostopoulos, 2006	PER-973	66.3	44	110
Tragoportax rugosifrons	Perivolaki (Greece)	Kostopoulos, 2006	PER-444	64.4	44.5	108.8
Tragoportax rugosifrons	Perivolaki (Greece)	Kostopoulos, 2006	PER-1236	67	48	115
Tragoportax rugosifrons	Perivolaki (Greece)	Kostopoulos, 2006	PER-881	60	45	104.8
Tragoportax rugosifrons	Perivolaki (Greece)	Kostopoulos, 2006	PER-299	63	46	108.2
Tragoportax rugosifrons	Perivolaki (Greece)	Kostopoulos, 2006	PER-1297	63	44.7	108.4
Tragoportax rugosifrons	Perivolaki (Greece)	Kostopoulos, 2006	PER-1296	65.2	48.6	113.5
Tragoportax rugosifrons	Perivolaki (Greece)	Kostopoulos, 2006	PER-1339	65.3	45	110.8
