# Supplementary material for: First of a line or last of a dynasty? Parabos tigneresi and the evolution of eurasian bovinae in the early pliocene
Source: PLoS One. 2026 Jun 3;21(6):e0340256. doi: 10.1371/journal.pone.0340256 (PMC13232859; doi:10.1371/journal.pone.0340256)
Supplement: S35 Table — Abbreviations: SOL, supraoccipital length (anteroposterior diameter); SOW, supraoccipital width (transversal diameter). (XLSX) [file pone.0340256.s035.xlsx]

## Sheet: Foglio1
Species	Locality	Reference	ID	SOW	SOL
Alephis lyrix	Perpignan/Roussillon basin (France)	This work	IGF NO ID, in Depéret, 1890, pl. V, fig. 4 (8) cast of the holotype	57.2	35.6
Bison (Bison) priscus	Po alluvial plain (Italy)	This work	PU41188 (specimen at Kosmos museum, Pavia)	218.6	25.4
Bison (Bison) priscus	Po alluvial plain (Italy)	This work	26826(13) (specimen at Kosmos museum, Pavia)	209.5	28.6
Bison (Bison) priscus	Po alluvial plain (Italy)	This work	26827(1) (specimen at Kosmos museum, Pavia)	199.6	26.4
Bison (Bison) priscus	Po alluvial plain (Italy)	This work	26825(6) (specimen at Kosmos museum, Pavia)	230.9	28.6
Bison (Bison) priscus	Po alluvial plain (Italy)	This work	P20 (specimen at Kosmos museum, Pavia)	194.7	22.2
Bison (Bison) priscus	Po alluvial plain (Italy)	This work	NO ID in Cuvier (1825, pl. 172, fig. 5) ( (specimen at Kosmos museum, Pavia) Lectotype	220.6	36.9
Bison (Bison) priscus	Po alluvial plain (Italy)	This work	26817 (specimen at Kosmos museum, Pavia)	190	28
Bison (Bison) priscus	Po alluvial plain (Italy)	This work	26823 (specimen at Kosmos museum, Pavia)	204.5	26.8
Bison (Bison) priscus	Po alluvial plain (Italy)	This work	26818(0) (specimen at Kosmos museum, Pavia)	179.8	33.6
Bison (Bison) schoetensacki	Isernia (Italy)	This work	IGF 1813V	146	28
Bison (Bison) schoetensacki	Mauer (Germany)	This work	MAU340 (specimen at Landes Museum, Darmstadt)	176.3	20.5
Bison (Bison) schoetensacki	Mauer (Germany)	This work	MAU343 (specimen at Landes Museum, Darmstadt)	169.3	23.4
Bison (Eobison) degiulii	Pietrafitta (Italy)	Sorbelli et al., 2023	SABAPUMB19.2.1178	102	28
Bison (Eobison) degiulii	Pietrafitta (Italy)	Sorbelli et al., 2023	SABAPUMB19.2.1179	115	22
Bison (Eobison) degiulii	Pirro Nord (Italy)	Sorbelli et al., 2023	NO ID Holotype	106	29
Bison (Eobison) georgicus	Dmanisi (Georgia)	Sorbelli et al., 2023	D354 Holotype	94	26
Bison (Eobison) degiulii	Kalamotò (Greece)	Sorbelli et al., 2023	KLT-638	112.3	17
Boselaphus tragocamelus	South Asia	This work	MFN-108046	34	54
Boselaphus tragocamelus	South Asia	This work	MFN-107860	43.4	60.7
Boselaphus tragocamelus	South Asia	This work	MFN-70636	37.6	45.1
Boselaphus tragocamelus	South Asia	This work	MFN-108049	38.7	47.6
Boselaphus tragocamelus	South Asia	This work	MFN-108045	37.2	34
Leptobos etruscus	Upper Valdarno (Italy)	Masini, 1989	IGF606	70.5	28.8
Leptobos etruscus	Upper Valdarno (Italy)	Masini, 1989	IGF609	95	34
Leptobos etruscus	Upper Valdarno (Italy)	Masini, 1989	IGF602	80	31.2
Leptobos etruscus	Upper Valdarno (Italy)	This work	IGF612 Lectotype	66	38.5
Leptobos etruscus	Upper Valdarno (Italy)	This work	IGF2174	45.2	40
Leptobos etruscus	Upper Valdarno (Italy)	Masini, 1989	IGF2173	63	31
Leptobos etruscus	Inferno (Italy)	Masini, 1989	VA2534	65.5	25
Leptobos etruscus	Inferno (Italy)	Masini, 1989	VA605	58.8	25
Leptobos etruscus	Inferno (Italy)	Masini, 1989	VA1875	86.8	30.8
Leptobos etruscus	Inferno (Italy)	Masini, 1989	MCBO NO ID	41	32.5
Leptobos etruscus	Senèze (France)	Masini, 1989	SE1236	51.4	25.9
Leptobos etruscus	Senèze (France)	Masini, 1989	SE792	69.5	22.5
Leptobos etruscus	Senèze (France)	Masini, 1989	FSL90130	67.9	32.5
Leptobos merlai	Saint Vallier (France)	Masini, 1989	QSV982	57.3	46
Leptobos merlai	Upper Valdarno (Italy)	Masini, 1989	MCBO NO ID	77	44.9
Leptobos merlai	Pantalla (Italy)	Cherin et al., 2019	SBAU337644	48.4	50.4
Leptobos merlai	Umbria (Italy)	Cherin et al., 2019	SBAU266661	53.1	58.8
Leptobos elatus	Les Etouaires (France)	Masini, 1989	MNHN NO ID	87	31
Leptobos stenometopon	Triversa (Italy)	This work	LGPUT PU41990	69.5	47.6
Miotragocerus macedoniensis	Dytiko (Greece)	This work	LGPUT DTK 33	17.3	47.3
Miotragocerus macedoniensis	Dytiko (Greece)	This work	LGPUT DTK 53	20	53.4
Parabos cordieri	Sables de Montpellier (France)	This work	LGPUT FSL40024	56.8	53.8
Parabos savelisi	Gephyra (Greece)	This work	LGPUT GAS 9l Holotype	29.7	41.7
Parabos tigneresi	Camp dels Ninots (Spain)	This work	LGPUT IPHES.CN'11-B4-1	64.1	52.9
Tragoportax amalthea	Nikiti (Greece)	This work	LGPUT NIK-1688	27.5	55.2
Tragoportax rugosifrons	Prochoma (Greece)	This work	LGPUT PXM 10	30.3	63.3
