# Supplementary material for: First of a line or last of a dynasty? Parabos tigneresi and the evolution of eurasian bovinae in the early pliocene
Source: PLoS One. 2026 Jun 3;21(6):e0340256. doi: 10.1371/journal.pone.0340256 (PMC13232859; doi:10.1371/journal.pone.0340256)
Supplement: S36 Table — Abbreviations: BATW, basioccipital anterior tuberosities width; BPTW, basioccipital posterior tuberosities width. (XLSX) [file pone.0340256.s036.xlsx]

## Sheet: Foglio1
Species	Locality	Reference	ID	BPTW	BATW
Alephis lyrix	Perpignan/Roussillon basin (France)	This work	IGF NO ID, in Depéret, 1890, pl. V, fig. 4 (8) cast of the holotype	51.9	31
Bison (Bison) priscus	Po alluvial plain (Italy)	This work	26818(0) (specimen at Kosmos museum, Pavia)	71.4	41
Bison (Bison) priscus	Po alluvial plain (Italy)	This work	26823 (specimen at Kosmos museum, Pavia)	73.7	47
Bison (Bison) priscus	Po alluvial plain (Italy)	This work	26817 (specimen at Kosmos museum, Pavia)	70.5	46.5
Bison (Bison) priscus	Po alluvial plain (Italy)	This work	NO ID in Cuvier (1825, pl. 172, fig. 5) Lectotype (specimen at Kosmos museum, Pavia)	79.2	49.7
Bison (Bison) priscus	Po alluvial plain (Italy)	This work	P20 (specimen at Kosmos museum, Pavia)	73.3	44.3
Bison (Bison) priscus	Po alluvial plain (Italy)	This work	26825(6) (specimen at Kosmos museum, Pavia)	91	55.2
Bison (Bison) priscus	Po alluvial plain (Italy)	This work	26827(1) (specimen at Kosmos museum, Pavia)	85.4	41.1
Bison (Bison) priscus	Po alluvial plain (Italy)	This work	26826(13) (specimen at Kosmos museum, Pavia)	85.3	45.6
Bison (Bison) priscus	Po alluvial plain (Italy)	This work	PU41188 (specimen at Kosmos museum, Pavia)	71.4	45
Bison (Eobison) degiulii	Pietrafitta (Italy)	Sorbelli et al. 2023	SABAPUMB19.2.1178	58	33
Bison (Eobison) degiulii	Pietrafitta (Italy)	Sorbelli et al. 2023	SABAPUMB19.2.1179	67	33
Bison (Eobison) degiulii	Pietrafitta (Italy)	Sorbelli et al. 2023	SABAPUMB20.1.6803	69	38
Bison (Eobison) degiulii	Pietrafitta (Italy)	Sorbelli et al. 2023	SABAPUMB20.1.6802	59	34
Bison (Eobison) degiulii	Pietrafitta (Italy)	Sorbelli et al. 2023	SABAPUMB21.4.1177	66	36
Boselaphus tragocamelus	South Asia	This work	MFN-108046	45.2	29.7
Boselaphus tragocamelus	South Asia	This work	MFN-107860	43.3	31.8
Boselaphus tragocamelus	South Asia	This work	MFN-70636	41	38.9
Boselaphus tragocamelus	South Asia	This work	MFN-108049	35.7	21.3
Grevenobos antiquus	Milia (Greece)	Crégut-Bonnoure and Tsoukala, 2017b	MIL 401 a	55.4	28.3
Leptobos elatus	Les Etouaires (France)	Masini, 1989	MNHN NO ID	62	31.5
Leptobos etruscus	Upper Valdarno (Italy)	Masini, 1989	IGF606	75	55.5
Leptobos etruscus	Upper Valdarno (Italy)	Masini, 1989	IGF609	58.2	35.7
Leptobos etruscus	Upper Valdarno (Italy)	Masini, 1989	IGF602	76.3	35
Leptobos etruscus	Upper Valdarno (Italy)	Masini, 1989	IGF2173	68	38.5
Leptobos etruscus	Upper Valdarno (Italy)	This work	IGF599	44.8	26.4
Leptobos etruscus	Upper Valdarno (Italy)	This work	IGF612	59	32.3
Leptobos etruscus	Upper Valdarno (Italy)	This work	IGF2174	49.1	25.2
Leptobos etruscus	Inferno (Italy)	Masini, 1989	VA1875	61.4	35.9
Leptobos etruscus	Senèze (France)	Masini, 1989	FSL90130	63	38.2
Leptobos etruscus	Senèze (France)	Masini, 1989	SE792	66.9	32.3
Leptobos merlai	Saint Vallier (France)	Masini, 1989	QSV982	63	30.3
Leptobos merlai	Upper Valdarno (Italy)	Masini, 1989	MCBO NOID	56.5	36.5
Leptobos merlai	Saint Vallier (France)	Masini, 1989	QSV985	62.2	30.3
Leptobos merlai	Saint Vallier (France)	Masini, 1989	QSV981	62.2	30.3
Leptobos merlai	Pantalla (Italy)	Cherin et al., 2019	SBAU 337644	50.3	25.9
Leptobos merlai	Umbria (Italy)	Cherin et al., 2019	SBAU 266661	55.3	24.8
Miotragocerus macedoniensis	Dytiko (Greece)	This work	LGPUT DTK 53	32.7	19.8
Miotragocerus macedoniensis	Dytiko (Greece)	This work	LGPUT DTK 33	28.3	18
Miotragocerus monacensis	Can Mata (Spain)	Moyà Solà, 1983	IPS HS 20568	29.1	22
Miotragocerus valenciennesi	Akkasdagi (Turkey)	Kostopoulos, 2005	AK5-597	38.5	21.7
Miotragocerus valenciennesi	Hadjidimovo (Bulgaria)	Spassov and Geraads, 2004	HD-2007,	36	25
Miotragocerus valenciennesi	Hadjidimovo (Bulgaria)	Spassov and Geraads, 2004	HD-2010	33	24.5
Pachyportax giganteus	Central Myanmar	Nishioka et al. 2019	MGW 63	56.3	31.9
Pachyportax latidens	Myanmar	Nishioka et al. 2019	ONG 444	45.6	40.9
Pachyportax latidens	Myanmar	Nishioka et al. 2019	ONG 604	46.1	23.9
Pachyportax latidens	Siwaliks (Pakistan-India)	Nishioka et al. 2019	GSI B488	44.5	28.1
Parabos cordieri	Sables de Montpellier (France)	This work	IGF FSL40024 cast of the original	46.4	24.9
Parabos savelisi	Gephyra (Greece)	This work	LGPUT GAS 9l Holotype	40.1	22.6
Parabos tigneresi	Camp dels Ninots (Spain)	This work	IPHES.CN'05-B2-1	52	33.6
Parabos tigneresi	Camp dels Ninots (Spain)	This work	IPHES.CN'11-B4-1	54.1	34.5
Parabos tigneresi	Camp dels Ninots (Spain)	This work	IPHES.CN'12-B7-1	48.8	29.3
Selenoportax falconeri	Tha Chang (Thailand)	Nishioka et al. 2020	TKK 151	68.6	31.2
Selenoportax falconeri	Chaingzauk (Thailand)	Nishioka et al. 2020	IR 2306	60.3	28.1
Selenoportax falconeri	Central Myanmar	Nishioka et al. 2019	PRY 204	51.8	28.8
Selenoportax falconeri	Chaingzauk (Thailand)	Nishioka et al. 2019	IR 2306	49.7	28.1
Selenoportax vexillarius	Tha Chang (Thailand)	Nishioka et al. 2020	RIN 316	39.7	25.8
Selenoportax vexillarius	Tha Chang (Thailand)	Nishioka et al. 2020	RIN 545	45.9	25.9
Tragoportax amalthea	Pikermi (Greece)	Spassov and Geraads, 2004	MNHN-PIK-2376	38	26
Tragoportax amalthea	Pikermi (Greece)	Spassov and Geraads, 2004	MNHN-PIK-2379	34	26
Tragoportax amalthea	Gorna Sushitsa (Bulgaria)	Spassov et al., 2019	GS8-2638	37	25
Tragoportax amalthea	Nikiti (Greece)	This work	LGPUT NIK-1688	31.2	22.8
Tragoportax rugosifrons	Samos (Greece)	Kostopoulos, 2009	MTLB159	40	29
Tragoportax rugosifrons	Hadjidimovo (Bulgaria)	Spassov and Geraads, 2004	НD-2327, sub-adult	41	29
Tragoportax rugosifrons	Hadjidimovo (Bulgaria)	Spassov and Geraads, 2004	НD-2322	36	28
Tragoportax rugosifrons	Hadjidimovo (Bulgaria)	Spassov and Geraads, 2004	НD-2006	42	25
Tragoportax rugosifrons	Hadjidimovo (Bulgaria)	Spassov and Geraads, 2004	НD-2027	44	25
Tragoportax rugosifrons	Hadjidimovo (Bulgaria)	Spassov and Geraads, 2004	НD-2023	42	26
Tragoportax rugosifrons	Hadjidimovo (Bulgaria)	Spassov and Geraads, 2004	НD-5129,	46	27
Tragoportax rugosifrons	Hadjidimovo (Bulgaria)	Spassov and Geraads, 2004	НD-5132	43	30
Tragoportax rugosifrons	Hadjidimovo (Bulgaria)	Spassov and Geraads, 2004	НD-5125 (= 2040)	41	24
Tragoportax rugosifrons	Hadjidimovo (Bulgaria)	Spassov and Geraads, 2004	НD-5127	39	23
Tragoportax rugosifrons	Hadjidimovo (Bulgaria)	Spassov and Geraads, 2004	НD-2306	43	28
Tragoportax rugosifrons	Prochoma (Greece)	This work	LGPUT PXM 10	34.5	23
Ugandax demissum	Langebaanweg (South Africa)	Gentry, 1980	L45001 299	60.9	22.6
Ugandax demissum	Langebaanweg (South Africa)	Gentry, 1980	L30174 292	64	28.8
Ugandax demissum	Langebaanweg (South Africa)	Gentry, 1980	L30175 348	48.5	23
