# Supplementary material for: First of a line or last of a dynasty? Parabos tigneresi and the evolution of eurasian bovinae in the early pliocene
Source: PLoS One. 2026 Jun 3;21(6):e0340256. doi: 10.1371/journal.pone.0340256 (PMC13232859; doi:10.1371/journal.pone.0340256)
Supplement: S37 Table — (XLSX) [file pone.0340256.s037.xlsx]

## Sheet: Foglio1
Species	Locality	Reference	ID	Tooth	Length	Width
Alephis lyrix	Perpignan/Roussillon basin (France)	Gromolard, 1981	?	P4	15.6	19.1
Alephis lyrix	Perpignan/Roussillon basin (France)	Gromolard, 1981	?	P4	16.9	20
Alephis lyrix	Perpignan/Roussillon basin (France)	Gromolard, 1981	?	P4	17.1	20.8
Alephis lyrix	Perpignan/Roussillon basin (France)	Gromolard, 1981	?	P4	18	21.1
Alephis lyrix	Perpignan/Roussillon basin (France)	Gromolard, 1981	?	P4	18.2	21.4
Alephis lyrix	Perpignan/Roussillon basin (France)	Gromolard, 1981	?	P4	17.7	21.9
Alephis lyrix	Perpignan/Roussillon basin (France)	Gromolard, 1981	?	P4	17.5	22.4
Alephis lyrix	Perpignan/Roussillon basin (France)	Gromolard, 1981	?	P4	17.8	22.9
Alephis lyrix	Perpignan/Roussillon basin (France)	Gromolard, 1981	?	P4	18.8	24.4
Leptobos elatus	Villaroya (Spain)	Andrés-Rodrigo, 2011	1845M	P4	18.7	20.3
Leptobos elatus	Villaroya (Spain)	Andrés-Rodrigo, 2011	1846M	P4	16.5	21.1
Leptobos elatus	Villaroya (Spain)	Andrés-Rodrigo, 2011	1846M	P4	16.4	21.8
Leptobos elatus	Villaroya (Spain)	Andrés-Rodrigo, 2011	Vi612	P4	18.7	21.4
Leptobos elatus	Villaroya (Spain)	Andrés-Rodrigo, 2011	Vi887	P4	18.5	20.4
Leptobos etruscus	Fonelas P-1 (Spain)	Garrido, 2008	FP1-2002-1475	P4	17.1	18.6
Leptobos etruscus	Senèze (France)	Andrés-Rodrigo, 2011	FSL210825	P4	16.1	19.3
Leptobos merlai	Pantalla (Italy)	Cherin et al., 2019	SBAU 337644l	P4	17.7	20.4
Leptobos merlai	Pantalla (Italy)	Cherin et al., 2019	SBAU 337644r	P4	17.9	21.3
Miotragocerus monacensis	Hammerschmiede (Germany)	Fuss et al., 2015	GPIT/MA/05740	P4	11.1	14
Miotragocerus pannoniae	Höwenegg (Germany)	Fuss et al., 2015	SMNK122	P4	12.3	16
Miotragocerus pannoniae	Höwenegg (Germany)	Fuss et al., 2015	SMNKQ1955	P4	12.3	14.8
Miotragocerus pannoniae	Höwenegg (Germany)	Fuss et al., 2015	SMNKU/44	P4	11.7	15.6
Miotragocerus pannoniae	Höwenegg (Germany)	Fuss et al., 2015	SMNKII	P4	13.4	16.9
Miotragocerus pannoniae	Höwenegg (Germany)	Fuss et al., 2015	SMNKW58	P4	12.8	15.3
Miotragocerus pannoniae	Höwenegg (Germany)	Fuss et al., 2015	SMNK56/20	P4	13.2	17.4
Miotragocerus pannoniae	Höwenegg (Germany)	Fuss et al., 2015	SMNK436	P4	11.9	15.9
Miotragocerus valenciennesi	La Roma (Spain)	Alcalá, 1994	RO-1010	P4	12.3	14.1
Miotragocerus valenciennesi	La Roma (Spain)	Alcalá, 1994	RO-1019	P4	12.5	15.6
Miotragocerus valenciennesi	La Roma (Spain)	Alcalá, 1994	RO-1034	P4	12	13.5
Miotragocerus valenciennesi	La Roma (Spain)	Alcalá, 1994	RO-1241	P4	12.5	14.9
Miotragocerus valenciennesi	La Roma (Spain)	Alcalá, 1994	RO-1419	P4	12.1	13.6
Miotragocerus valenciennesi	La Roma (Spain)	Alcalá, 1994	RO-1577	P4	11.1	13
Miotragocerus valenciennesi	Puente Minero (Spain)	Alcalá, 1994	PM-701	P4	12.7	13.1
Miotragocerus valenciennesi	Puente Minero (Spain)	Alcalá, 1994	PM-759	P4	10.5	12.5
Miotragocerus valenciennesi	Puente Minero (Spain)	Alcalá, 1994	PM-760	P4	10.5	11.5
Miotragocerus valenciennesi	Puente Minero (Spain)	Alcalá, 1994	PM-794	P4	10.7	12.5
Miotragocerus valenciennesi	Puente Minero (Spain)	Alcalá, 1994	PM-884	P4	10.2	11.9
Miotragocerus valenciennesi	Puente Minero (Spain)	Alcalá, 1994	PM-902	P4	10.5	12.3
Miotragocerus valenciennesi	Puente Minero (Spain)	Alcalá, 1994	PM-966a	P4	10.6	11.6
Miotragocerus valenciennesi	Puente Minero (Spain)	Alcalá, 1994	PM-978	P4	10.6	12.7
Miotragocerus valenciennesi	Puente Minero (Spain)	Alcalá, 1994	PM-750	P4	13.9	15.9
Miotragocerus valenciennesi	Puente Minero (Spain)	Alcalá, 1994	PM-966b	P4	13.9	13.1
Miotragocerus valenciennesi	Puente Minero (Spain)	Alcalá, 1994	PM-824	P4	10.3	12.1
Miotragocerus valenciennesi	Puente Minero (Spain)	Alcalá, 1994	PM-868	P4	10.5	11.7
Miotragocerus valenciennesi	Puente Minero (Spain)	Alcalá, 1994	PM-873	P4	9.7	12.6
Pachyportax latidens	Siwaliks (Pakistan-India)	Pilgrim, 1937	AM 19841	P4	16	19.5
Parabos cordieri	Sables de Montpellier (France)	Gromolard, 1981	?	P4	16.5	19.3
Parabos cordieri	Sables de Montpellier (France)	Gromolard, 1981	?	P4	17	19.8
Parabos cordieri	Sables de Montpellier (France)	Gromolard, 1981	?	P4	17.1	20.2
Parabos cordieri	Sables de Montpellier (France)	Gromolard, 1981	?	P4	17.3	21.3
Parabos cordieri	Sables de Montpellier (France)	Gromolard, 1981	?	P4	17.5	21.6
Parabos cordieri	Sables de Montpellier (France)	Gromolard, 1981	?	P4	17.8	21.4
Parabos tigneresi	Camp dels Ninots (Spain)	This work	IPHES.CN'04-B1-10d	P4	16.8	22.2
Parabos tigneresi	Camp dels Ninots (Spain)	This work	IPHES.CN'04-B1-15	P4	18.8	21.3
Parabos tigneresi	Camp dels Ninots (Spain)	This work	IPHES.CN'05-B2-1d	P4	18	22.6
Parabos tigneresi	Camp dels Ninots (Spain)	This work	IPHES.CN'05-B2-10a	P4	17.7	22.6
Parabos tigneresi	Camp dels Ninots (Spain)	This work	IPHES.CN'12-B6-1d	P4	17.3	21.1
Parabos tigneresi	Camp dels Ninots (Spain)	This work	IPHES.CN'12-B9-1d	P4	17.3	21.3
Parabos tigneresi	Camp dels Ninots (Spain)	This work	IPHES.CN'12-B13-5	P4	19.5	26.5
Parabos tigneresi	Camp dels Ninots (Spain)	This work	IPHES.CN'12-B13-30i	P4	20.3	26.5
Parabos tigneresi	Baho (France)	Michaux et al., 1991	BAH39	P4	19.4	24.6
Samokoerus minotaurus	Maragheh (Iran)	Kostopoulos and Bernor, 2011	MNHN.F.MAR3210	P4	16.3	18.6
Samokoerus minotaurus	Maragheh (Iran)	Kostopoulos and Bernor, 2011	MNHN.F.MAR3209r	P4	15.1	17.8
Samokoerus minotaurus	Maragheh (Iran)	Kostopoulos and Bernor, 2011	MNHN.F.MAR3209l	P4	15.2	18.1
Selenoportax falconeri	Siwaliks (Pakistan-India)	Pilgrim, 1937	AM 19911	P4	18	20
Tragoportax rugosifrons	Perivolaki (Greece)	Kostopoulos, 2006	PER-915	P4	12.8	16.8
Tragoportax rugosifrons	Perivolaki (Greece)	Kostopoulos, 2006	PER-296	P4	13.8	16.7
Tragoportax rugosifrons	Perivolaki (Greece)	Kostopoulos, 2006	PER-459	P4	12	16
Tragoportax rugosifrons	Perivolaki (Greece)	Kostopoulos, 2006	PER-1334r	P4	13.1	18.5
Tragoportax rugosifrons	Perivolaki (Greece)	Kostopoulos, 2006	PER-1334l	P4	12.2	18.1
Tragoportax rugosifrons	Perivolaki (Greece)	Kostopoulos, 2006	PER-765	P4	11.8	15.5
Tragoportax rugosifrons	Perivolaki (Greece)	Kostopoulos, 2006	PER-1249	P4	13	17
Tragoportax rugosifrons	Perivolaki (Greece)	Kostopoulos, 2006	PER-453	P4	12.5	16.2
Tragoportax rugosifrons	Perivolaki (Greece)	Kostopoulos, 2006	PER-1131	P4	12.5	14.2
Tragoportax rugosifrons	Perivolaki (Greece)	Kostopoulos, 2006	PER-862	P4	12.8	16.4
Alephis boodon	Alcoy-Mina (Spain)	Montoya et al., 2006	ALA-2	M1	27	27
Alephis lyrix	Perpignan/Roussillon basin (France)	Gromolard, 1981	?	M1	23.5	22
Alephis lyrix	Perpignan/Roussillon basin (France)	Gromolard, 1981	?	M1	24	22
Alephis lyrix	Perpignan/Roussillon basin (France)	Gromolard, 1981	?	M1	24.8	21.7
Alephis lyrix	Perpignan/Roussillon basin (France)	Gromolard, 1981	?	M1	25	22.2
Alephis lyrix	Perpignan/Roussillon basin (France)	Gromolard, 1981	?	M1	25.8	22.9
Alephis lyrix	Perpignan/Roussillon basin (France)	Gromolard, 1981	?	M1	25.6	23.4
Alephis lyrix	Perpignan/Roussillon basin (France)	Gromolard, 1981	?	M1	27.1	23.9
Leptobos cf. stenometopon	Montopoli (Italy)	Masini, 1989	IGF15304	M1	18.6	21.7
Leptobos elatus	Villaroya (Spain)	Andrés-Rodrigo, 2011	920M (10006 1.1)	M1	26.2	24.2
Leptobos elatus	Villaroya (Spain)	Andrés-Rodrigo, 2011	1845M	M1	27.7	22.1
Leptobos elatus	Villaroya (Spain)	Andrés-Rodrigo, 2011	1846M	M1	20.7	23.5
Leptobos elatus	Villaroya (Spain)	Andrés-Rodrigo, 2011	IPS29107	M1	25.3	17.6
Leptobos elatus	Villaroya (Spain)	Andrés-Rodrigo, 2011	Vi887	M1	28.1	22.2
Leptobos etruscus	Matassino (Italy)	Masini, 1989	IGF15204	M1	20.2	23.7
Leptobos etruscus	Senèze (France)	Andrés-Rodrigo, 2011	FSL210825	M1	21.9	18.8
Leptobos etruscus	Fonelas-P1 (Spain)	Garrido, 2008	FP1-2002-1475	M1	20.6	22.1
Leptobos etruscus	Fonelas-P1 (Spain)	Garrido, 2008	FP1-2001-0405	M1	25.9	24.1
Leptobos etruscus	Fonelas-P1 (Spain)	Garrido, 2008	FP1-2001-0907	M1	23.1	22.8
Leptobos etruscus	Fonelas-P1 (Spain)	Garrido, 2008	FP1-2001-0917	M1	27	21.7
Leptobos merlai	Pantalla (Italy)	Cherin et al., 2019	SBAU 337644r	M1	23	23.5
Leptobos merlai	Pantalla (Italy)	Cherin et al., 2019	SBAU 337644l	M1	23	24.2
Leptobos vallisarni	Tasso (Italy)	Masini, 1989	IGF3192	M1	20.5	21.3
Miotragocerus pannoniae	Höwenegg (Germany)	Fuss et al., 2015	SMNK122	M1	15.3	17.4
Miotragocerus pannoniae	Höwenegg (Germany)	Fuss et al., 2015	SMNKU/44	M1	13.7	17.5
Miotragocerus pannoniae	Höwenegg (Germany)	Fuss et al., 2015	SMNKQ1955	M1	14.9	17.9
Miotragocerus pannoniae	Höwenegg (Germany)	Fuss et al., 2015	SMNKR	M1	13.5	16.2
Miotragocerus pannoniae	Höwenegg (Germany)	Fuss et al., 2015	SMNKS	M1	15.2	15.9
Miotragocerus pannoniae	Höwenegg (Germany)	Fuss et al., 2015	SMNKW58	M1	14.5	17.5
Miotragocerus pannoniae	Höwenegg (Germany)	Fuss et al., 2015	SMNK56/20	M1	14.3	19.8
Miotragocerus pannoniae	Höwenegg (Germany)	Fuss et al., 2015	SMNK431	M1	14	17.3
Miotragocerus pannoniae	Höwenegg (Germany)	Fuss et al., 2015	SMNK436	M1	14.5	17.8
Miotragocerus valenciennesi	La Roma (Spain)	Alcalá, 1994	RO-1010	M1	15.1	16.4
Miotragocerus valenciennesi	La Roma (Spain)	Alcalá, 1994	RO-1019	M1	17.2	18
Miotragocerus valenciennesi	La Roma (Spain)	Alcalá, 1994	RO-1034	M1	14.6	15.5
Miotragocerus valenciennesi	La Roma (Spain)	Alcalá, 1994	RO-1241	M1	17.1	18.1
Miotragocerus valenciennesi	La Roma (Spain)	Alcalá, 1994	RO-1419	M1	18.2	17.4
Miotragocerus valenciennesi	La Roma (Spain)	Alcalá, 1994	RO-1577	M1	14.8	16.4
Miotragocerus valenciennesi	La Roma (Spain)	Alcalá, 1994	RO-14??	M1	16.8	16.7
Miotragocerus valenciennesi	La Roma (Spain)	Alcalá, 1994	RO-1499	M1	16.3	17.1
Miotragocerus valenciennesi	Puente Minero (Spain)	Alcalá, 1994	PM-657	M1	14.8	15.8
Miotragocerus valenciennesi	Puente Minero (Spain)	Alcalá, 1994	PM-701	M1	15	14.1
Miotragocerus valenciennesi	Puente Minero (Spain)	Alcalá, 1994	PM-705	M1	14.1	15.1
Miotragocerus valenciennesi	Puente Minero (Spain)	Alcalá, 1994	PM-760	M1	11.4	14.7
Miotragocerus valenciennesi	Puente Minero (Spain)	Alcalá, 1994	PM-761	M1	13.5	14.9
Miotragocerus valenciennesi	Puente Minero (Spain)	Alcalá, 1994	PM-902	M1	12.3	14.7
Miotragocerus valenciennesi	Puente Minero (Spain)	Alcalá, 1994	PM-959b	M1	13.5	14.6
Miotragocerus valenciennesi	Puente Minero (Spain)	Alcalá, 1994	PM-963	M1	13.7	13.8
Miotragocerus valenciennesi	Puente Minero (Spain)	Alcalá, 1994	PM-966a	M1	14	14.9
Miotragocerus valenciennesi	Puente Minero (Spain)	Alcalá, 1994	PM-972	M1	12.4	13.4
Miotragocerus valenciennesi	Puente Minero (Spain)	Alcalá, 1994	PM-978	M1	12.4	14.5
Miotragocerus valenciennesi	Puente Minero (Spain)	Alcalá, 1994	PM-722	M1	14.3	14.9
Miotragocerus valenciennesi	Puente Minero (Spain)	Alcalá, 1994	PM-747	M1	12.9	14.7
Miotragocerus valenciennesi	Puente Minero (Spain)	Alcalá, 1994	PM-820	M1	13.8	14
Miotragocerus valenciennesi	Puente Minero (Spain)	Alcalá, 1994	PM-885	M1	12.8	14.1
Pachyportax latidens	Siwaliks (Pakistan-India)	Pilgrim, 1937	AM 19841	M1	21	23
Pachyportax latidens	Siwaliks (Pakistan-India)	Pilgrim, 1937	GSI B218	M1	21	24
Parabos cordieri	Sables de Montpellier (France)	Gromolard, 1981	?	M1	20.8	20.3
Parabos cordieri	Sables de Montpellier (France)	Gromolard, 1981	?	M1	21.8	20.6
Parabos cordieri	Sables de Montpellier (France)	Gromolard, 1981	?	M1	24.3	20.3
Parabos cordieri	Sables de Montpellier (France)	Gromolard, 1981	?	M1	24.7	20
Parabos cordieri	Sables de Montpellier (France)	Gromolard, 1981	?	M1	24.8	21.1
Parabos cordieri	Sables de Montpellier (France)	Gromolard, 1981	?	M1	25.6	21.5
Parabos cordieri	Sables de Montpellier (France)	Gromolard, 1981	?	M1	24.4	21.6
Parabos cordieri	Sables de Montpellier (France)	Gromolard, 1981	?	M1	23	23
Parabos cordieri	Sables de Montpellier (France)	Gromolard, 1981	?	M1	24.9	22.5
Parabos cordieri	Sables de Montpellier (France)	Gromolard, 1981	?	M1	24.8	22.8
Parabos cordieri	Sables de Montpellier (France)	Gromolard, 1981	?	M1	27.1	22.9
Parabos cordieri	Sables de Montpellier (France)	Gromolard, 1981	?	M1	25.4	23.3
Parabos cordieri	Sables de Montpellier (France)	Gromolard, 1981	?	M1	24.6	25.1
Parabos cordieri	Sables de Montpellier (France)	Gromolard, 1981	?	M1	27.5	26.2
Parabos tigneresi	Camp dels Ninots (Spain)	This work	IPHES.CN'04-B1-10c	M1	22.2	25.6
Parabos tigneresi	Camp dels Ninots (Spain)	This work	IPHES.CN'05-B2-1c	M1	23.5	24.7
Parabos tigneresi	Camp dels Ninots (Spain)	This work	IPHES.CN'12-B9-1c	M1	22.5	22.5
Parabos tigneresi	Camp dels Ninots (Spain)	This work	IPHES.CN'12-B13-4	M1	23.3	28.8
Parabos tigneresi	Camp dels Ninots (Spain)	This work	IPHES.CN'12-B9-1g	M1	23.3	22.3
Parabos tigneresi	Camp dels Ninots (Spain)	This work	IPHES.CN'11-B4-1	M1	22.7	26
Samokoerus minotaurus	Maragheh (Iran)	Kostopoulos and Bernor, 2011	MNHN.F.MAR3201	M1	22.2	23.8
Samokoerus minotaurus	Maragheh (Iran)	Kostopoulos and Bernor, 2011	MNHN.F.MAR3209r	M1	19.9	22.3
Samokoerus minotaurus	Maragheh (Iran)	Kostopoulos and Bernor, 2011	MNHN.F.MAR3209l	M1	20	21.7
Selenoportax falconeri	Siwaliks (Pakistan-India)	Pilgrim, 1937	AM 19933	M1	28	25
Selenoportax falconeri	Siwaliks (Pakistan-India)	Pilgrim, 1937	AM 29846	M1	27	27.5
Selenoportax falconeri	Siwaliks (Pakistan-India)	Pilgrim, 1937	BM 37262	M1	23	18
Selenoportax vexillarius	Siwaliks (Pakistan-India)	Pilgrim, 1937	GSI B569	M1	22	23
Stem Bovini	Nagri, Dhok Pathan, Siwaliks (Pakistan-India)	Bibi, 2007	19704	M1	26	27
Stem Bovini	Nagri, Dhok Pathan, Siwaliks (Pakistan-India)	Bibi, 2007	19718	M1	27.5	27.5
Stem Bovini	Nagri, Dhok Pathan, Siwaliks (Pakistan-India)	Bibi, 2007	19720	M1	29	28
Stem Bovini	Nagri, Dhok Pathan, Siwaliks (Pakistan-India)	Bibi, 2007	20002	M1	26.5	26
Stem Bovini	Nagri, Dhok Pathan, Siwaliks (Pakistan-India)	Bibi, 2007	19681	M1	25.5	28
Stem Bovini	Nagri, Dhok Pathan, Siwaliks (Pakistan-India)	Bibi, 2007	19468	M1	25.5	23.5
Stem Bovini	Nagri, Dhok Pathan, Siwaliks (Pakistan-India)	Bibi, 2007	19482	M1	22.5	22.5
Stem Bovini	Nagri, Dhok Pathan, Siwaliks (Pakistan-India)	Bibi, 2007	19485	M1	22	24.5
Stem Bovini	Nagri, Dhok Pathan, Siwaliks (Pakistan-India)	Bibi, 2007	19486	M1	24	23
Tragoportax rugosifrons	Perivolaki (Greece)	Kostopoulos, 2006	PER-915	M1	19.3	19.5
Tragoportax rugosifrons	Perivolaki (Greece)	Kostopoulos, 2006	PER-296	M1	19.6	19
Tragoportax rugosifrons	Perivolaki (Greece)	Kostopoulos, 2006	PER-1334l	M1	17.8	20.8
Tragoportax rugosifrons	Perivolaki (Greece)	Kostopoulos, 2006	PER-765	M1	18.5	18.9
Tragoportax rugosifrons	Perivolaki (Greece)	Kostopoulos, 2006	PER-1249	M1	19	19
Tragoportax rugosifrons	Perivolaki (Greece)	Kostopoulos, 2006	PER-37	M1	22.5	19.5
Tragoportax rugosifrons	Perivolaki (Greece)	Kostopoulos, 2006	PER-453	M1	21.3	19
Tragoportax rugosifrons	Perivolaki (Greece)	Kostopoulos, 2006	PER-1332l	M1	20.2	18.6
Tragoportax rugosifrons	Perivolaki (Greece)	Kostopoulos, 2006	PER-1332r	M1	20.5	18.3
Tragoportax rugosifrons	Perivolaki (Greece)	Kostopoulos, 2006	PER-862	M1	20.7	19
Alephis boodon	Alcoy-Mina (Spain)	Montoya et al., 2006	M-2101	M3	34	31.5
Alephis lyrix	Perpignan/Roussillon basin (France)	Gromolard, 1981	?	M3	29.7	22.5
Alephis lyrix	Perpignan/Roussillon basin (France)	Gromolard, 1981	?	M3	29.7	23.6
Alephis lyrix	Perpignan/Roussillon basin (France)	Gromolard, 1981	?	M3	31.9	26.5
Alephis lyrix	Perpignan/Roussillon basin (France)	Gromolard, 1981	?	M3	31.1	26.7
Alephis lyrix	Perpignan/Roussillon basin (France)	Gromolard, 1981	?	M3	30.2	28.3
Alephis lyrix	Perpignan/Roussillon basin (France)	Gromolard, 1981	?	M3	32	28.6
Alephis lyrix	Perpignan/Roussillon basin (France)	Gromolard, 1981	?	M3	30.6	30.1
Grevenobos antiquus	Milia (Greece)	Crégut-Bonnoure and Tsoukala, 2017	MIL 1923 S	M3	31.8	27
Leptobos cf. stenometopon	Montopoli (Italy)	Masini, 1989	IGF15372	M3	27	23.9
Leptobos elatus	Villaroya (Spain)	Andrés-Rodrigo, 2011	920M(100061.1)	M3	32.1	19.8
Leptobos elatus	Villaroya (Spain)	Andrés-Rodrigo, 2011	308M(10061.2)	M3	31.8	20.1
Leptobos elatus	Villaroya (Spain)	Andrés-Rodrigo, 2011	1845M	M3	31.6	18.8
Leptobos elatus	Villaroya (Spain)	Andrés-Rodrigo, 2011	1846M	M3	29.5	22.2
Leptobos elatus	Villaroya (Spain)	Andrés-Rodrigo, 2011	Vi887	M3	31.5	18.8
Leptobos etruscus	Matassino (Italy)	Masini, 1989	IGF15205	M3	27.6	23
Leptobos etruscus	Upper Valdarno (Italy)	Masini, 1989	IGF2780V	M3	29.6	27
Leptobos etruscus	Upper Valdarno (Italy)	Masini, 1989	IGF3193	M3	25.2	25
Leptobos etruscus	Senèze (France)	Andrés-Rodrigo, 2011	FSL210825	M3	26.1	17.9
Leptobos merlai	Pantalla (Italy)	Cherin et al., 2019	SBAU337644l	M3	28.8	22
Leptobos merlai	Pantalla (Italy)	Cherin et al., 2019	SBAU337644r	M3	28.5	24
Leptobos vallisarni	Inferno (Italy)	Masini, 1989	IGF16336	M3	24.5	23.2
Miotragocerus pannoniae	Höwenegg (Germany)	Fuss et al., 2015	SMNKU/44	M3	18.7	19.2
Miotragocerus pannoniae	Höwenegg (Germany)	Fuss et al., 2015	SMNKQ1955	M3	19.6	20.7
Miotragocerus pannoniae	Höwenegg (Germany)	Fuss et al., 2015	SMNKII	M3	18.5	19.9
Miotragocerus pannoniae	Höwenegg (Germany)	Fuss et al., 2015	SMNKW58	M3	18.5	18.5
Miotragocerus pannoniae	Höwenegg (Germany)	Fuss et al., 2015	SMNK56/20	M3	18.2	20.1
Miotragocerus pannoniae	Höwenegg (Germany)	Fuss et al., 2015	SMNK431	M3	17.8	20.3
Miotragocerus pannoniae	Höwenegg (Germany)	Fuss et al., 2015	SMNK436	M3	18.4	19
Miotragocerus valenciennesi	La Roma (Spain)	Alcalá, 1994	RO-1019	M3	19.4	20.2
Miotragocerus valenciennesi	La Roma (Spain)	Alcalá, 1994	R0-1241	M3	19	20.6
Miotragocerus valenciennesi	La Roma (Spain)	Alcalá, 1994	RO-1249	M3	19.8	18.9
Miotragocerus valenciennesi	La Roma (Spain)	Alcalá, 1994	RO-1419	M3	17.6	17.5
Miotragocerus valenciennesi	La Roma (Spain)	Alcalá, 1994	RO-1215	M3	17.7	16.8
Miotragocerus valenciennesi	La Roma (Spain)	Alcalá, 1994	RO-1270	M3	19	18.7
Miotragocerus valenciennesi	La Roma (Spain)	Alcalá, 1994	RO-1540	M3	17.7	16.5
Miotragocerus valenciennesi	Puente Minero (Spain)	Alcalá, 1994	PM-700	M3	15	15.6
Miotragocerus valenciennesi	Puente Minero (Spain)	Alcalá, 1994	PM-702b	M3	15.7	15.2
Miotragocerus valenciennesi	Puente Minero (Spain)	Alcalá, 1994	PM-705	M3	16.1	16
Miotragocerus valenciennesi	Puente Minero (Spain)	Alcalá, 1994	PM-759	M3	15.6	15.5
Miotragocerus valenciennesi	Puente Minero (Spain)	Alcalá, 1994	PM-760	M3	15.1	15.3
Miotragocerus valenciennesi	Puente Minero (Spain)	Alcalá, 1994	PM-959b	M3	15.3	15.7
Miotragocerus valenciennesi	Puente Minero (Spain)	Alcalá, 1994	PM-963	M3	15.3	15
Miotragocerus valenciennesi	Puente Minero (Spain)	Alcalá, 1994	PM-964	M3	15.9	15.8
Miotragocerus valenciennesi	Puente Minero (Spain)	Alcalá, 1994	PM-972	M3	15.7	15.1
Miotragocerus valenciennesi	Puente Minero (Spain)	Alcalá, 1994	PM-706e	M3	15.4	15.6
Miotragocerus valenciennesi	Puente Minero (Spain)	Alcalá, 1994	PM-822	M3	16.8	15.4
Miotragocerus valenciennesi	Puente Minero (Spain)	Alcalá, 1994	PM-863	M3	16.2	16.5
Miotragocerus valenciennesi	Samos (Greece)	Kostopoulos, 2009	MTLB161	M3	19.6	19
Miotragocerus valenciennesi	Samos (Greece)	Kostopoulos, 2009	MTLA324	M3	19	18.5
Miotragocerus valenciennesi	Samos (Greece)	Kostopoulos, 2009	MTLA492	M3	17.4	16.8
Miotragocerus valenciennesi	Samos (Greece)	Kostopoulos, 2009	MTLA190	M3	17.2	15
Pachyportax latidens	Siwaliks (Pakistan-India)	Pilgrim, 1937	GSI B219	M3	34.5	28
Pachyportax latidens	Siwaliks (Pakistan-India)	Pilgrim, 1937	AM 29914	M3	36	34
Pachyportax latidens	Siwaliks (Pakistan-India)	Pilgrim, 1937	AM 29913	M3	31	29
Pachyportax latidens	Siwaliks (Pakistan-India)	Pilgrim, 1937	AM 19730	M3	29.5	27
Pachyportax latidens	Siwaliks (Pakistan-India)	Pilgrim, 1937	GSI B218	M3	28.5	27.5
Pachyportax latidens	Siwaliks (Pakistan-India)	Pilgrim, 1937	AM 19841	M3	27.5	25
Parabos cordieri	Sables de Montpellier (France)	Gromolard, 1981	?	M3	26.8	25.7
Parabos cordieri	Sables de Montpellier (France)	Gromolard, 1981	?	M3	27.1	25.4
Parabos cordieri	Sables de Montpellier (France)	Gromolard, 1981	?	M3	27.4	25.1
Parabos cordieri	Sables de Montpellier (France)	Gromolard, 1981	?	M3	28.7	25.1
Parabos cordieri	Sables de Montpellier (France)	Gromolard, 1981	?	M3	27	26
Parabos cordieri	Sables de Montpellier (France)	Gromolard, 1981	?	M3	27.3	26.4
Parabos cordieri	Sables de Montpellier (France)	Gromolard, 1981	?	M3	26.9	26.8
Parabos cordieri	Sables de Montpellier (France)	Gromolard, 1981	?	M3	27.5	26.6
Parabos cordieri	Sables de Montpellier (France)	Gromolard, 1981	?	M3	28.1	26.3
Parabos cordieri	Sables de Montpellier (France)	Gromolard, 1981	?	M3	28.6	26.4
Parabos cordieri	Sables de Montpellier (France)	Gromolard, 1981	?	M3	30.3	25.9
Parabos cordieri	Sables de Montpellier (France)	Gromolard, 1981	?	M3	29	27.7
Parabos cordieri	Sables de Montpellier (France)	Gromolard, 1981	?	M3	31.2	26.9
Parabos tigneresi	Camp dels Ninots (Spain)	This work	IPHES.CN'04-B1-10a	M3	30.6	25.8
Parabos tigneresi	Camp dels Ninots (Spain)	This work	IPHES.CN'05-B2-1a	M3	29.4	25
Parabos tigneresi	Camp dels Ninots (Spain)	This work	IPHES.CN'05-B2-1g	M3	30.5	23.5
Parabos tigneresi	Camp dels Ninots (Spain)	This work	IPHES.CN'12-B13-7	M3	31.4	31.4
Parabos tigneresi	Camp dels Ninots (Spain)	This work	IPHES.CN'12-B9-1i	M3	29	25
Parabos tigneresi	Baho (France)	This work	BAH32	M3	31.5	26.9
Proamphibos kashmiricus	Siwaliks (Pakistan-India)	Pilgrim, 1939	G.S.I.561	M3	31	24
Proamphibos lachrymans	Siwaliks (Pakistan-India)	Pilgrim, 1939	G.S.I.B. 556 Holotype	M3	32	28
Proamphibos lachrymans	Siwaliks (Pakistan-India)	Pilgrim, 1939	NHM15394	M3	30	27.5
Samokoerus minotaurus	Maragheh (Iran)	Kostopoulos and Bernor 2011	MNHN.F.MAR1396	M3	27.7	25.7
Samokoerus minotaurus	Maragheh (Iran)	Kostopoulos and Bernor 2011	MNHN.F.MAR3209r	M3	27.7	25
Samokoerus minotaurus	Maragheh (Iran)	Kostopoulos and Bernor 2011	MNHN.F.MAR3209l	M3	28.2	24.5
Selenoportax falconeri	Siwaliks (Pakistan-India)	Pilgrim, 1937	AM 19933	M3	31	28
Stem Bovini	Nagri, Dhok Pathan, Siwaliks (Pakistan-India)	Bibi, 2007	19710	M3	27	26.5
Stem Bovini	Nagri, Dhok Pathan, Siwaliks (Pakistan-India)	Bibi, 2007	19719	M3	26	28
Stem Bovini	Nagri, Dhok Pathan, Siwaliks (Pakistan-India)	Bibi, 2007	19721	M3	28	24.5
Stem Bovini	Nagri, Dhok Pathan, Siwaliks (Pakistan-India)	Bibi, 2007	49705	M3	27	25
Stem Bovini	Nagri, Dhok Pathan, Siwaliks (Pakistan-India)	Bibi, 2007	49712	M3	25	26.5
Stem Bovini	Nagri, Dhok Pathan, Siwaliks (Pakistan-India)	Bibi, 2007	uncat4555.82	M3	28.5	28
Stem Bovini	Nagri, Dhok Pathan, Siwaliks (Pakistan-India)	Bibi, 2007	49787	M3	26	27.5
Stem Bovini	Nagri, Dhok Pathan, Siwaliks (Pakistan-India)	Bibi, 2007	49730	M3	27	27
Stem Bovini	Nagri, Dhok Pathan, Siwaliks (Pakistan-India)	Bibi, 2007	19507	M3	26	26
Stem Bovini	Nagri, Dhok Pathan, Siwaliks (Pakistan-India)	Bibi, 2007	19438	M3	29.5	25
Stem Bovini	Nagri, Dhok Pathan, Siwaliks (Pakistan-India)	Bibi, 2007	19857	M3	25.5	23.5
Tragoportax rugosifrons	Perivolaki (Greece)	Kostopoulos, 2006	PER-915	M3	19.5	17
Tragoportax rugosifrons	Perivolaki (Greece)	Kostopoulos, 2006	PER-296	M3	20.7	18
Tragoportax rugosifrons	Perivolaki (Greece)	Kostopoulos, 2006	PER-459	M3	20.5	19
Tragoportax rugosifrons	Perivolaki (Greece)	Kostopoulos, 2006	PER-1334r	M3	20.2	20.7
Tragoportax rugosifrons	Perivolaki (Greece)	Kostopoulos, 2006	PER-1334l	M3	20.5	20.6
Tragoportax rugosifrons	Perivolaki (Greece)	Kostopoulos, 2006	PER-765	M3	20.9	17.7
Tragoportax rugosifrons	Perivolaki (Greece)	Kostopoulos, 2006	PER-1249	M3	20.2	20
Tragoportax rugosifrons	Perivolaki (Greece)	Kostopoulos, 2006	PER-37	M3	21.3	18.5
Tragoportax rugosifrons	Perivolaki (Greece)	Kostopoulos, 2006	PER-453	M3	21.4	20.3
