# Supplementary material for: First of a line or last of a dynasty? Parabos tigneresi and the evolution of eurasian bovinae in the early pliocene
Source: PLoS One. 2026 Jun 3;21(6):e0340256. doi: 10.1371/journal.pone.0340256 (PMC13232859; doi:10.1371/journal.pone.0340256)
Supplement: S38 Table — (XLSX) [file pone.0340256.s038.xlsx]

## Sheet: Foglio1
Species	Locality	Reference	ID	Tooth	Length	Width
Alephis lyrix	Perpignan/Roussillon basin (France)	Gromolard, 1981	?	p3	20.8	11.6
Alephis lyrix	Perpignan/Roussillon basin (France)	Gromolard, 1981	?	p3	20	12
Alephis lyrix	Perpignan/Roussillon basin (France)	Gromolard, 1981	?	p3	19.7	12.4
Alephis lyrix	Perpignan/Roussillon basin (France)	Gromolard, 1981	?	p3	20.9	11.8
Alephis lyrix	Perpignan/Roussillon basin (France)	Gromolard, 1981	?	p3	20.8	12
Alephis lyrix	Perpignan/Roussillon basin (France)	Gromolard, 1981	?	p3	20.5	12.4
Alephis lyrix	Perpignan/Roussillon basin (France)	Gromolard, 1981	?	p3	20	12.9
Alephis lyrix	Perpignan/Roussillon basin (France)	Gromolard, 1981	?	p3	20.8	12.3
Alephis lyrix	Perpignan/Roussillon basin (France)	Gromolard, 1981	?	p3	20.8	12.6
Alephis lyrix	Perpignan/Roussillon basin (France)	Gromolard, 1981	?	p3	20.9	12.7
Alephis lyrix	Perpignan/Roussillon basin (France)	Gromolard, 1981	?	p3	21.1	12.5
Alephis lyrix	Perpignan/Roussillon basin (France)	Gromolard, 1981	?	p3	21.1	12.3
Alephis lyrix	Perpignan/Roussillon basin (France)	Gromolard, 1981	?	p3	22.1	11.9
Alephis lyrix	Perpignan/Roussillon basin (France)	Gromolard, 1981	?	p3	22.2	12.2
Alephis lyrix	Perpignan/Roussillon basin (France)	Gromolard, 1981	?	p3	21.2	12.8
Alephis lyrix	Perpignan/Roussillon basin (France)	Gromolard, 1981	?	p3	21.8	13
Alephis lyrix	Perpignan/Roussillon basin (France)	Gromolard, 1981	?	p3	22.5	12.9
Leptobos elatus	Villaroya (Spain)	Andrés-Rodrigo, 2011	1848M	p3	20.9	10.1
Leptobos elatus	Les Etouaires (France)	Andrés-Rodrigo, 2011	MNHN	p3	19.2	11.4
Leptobos elatus	Les Etouaires (France)	Andrés-Rodrigo, 2011	FSL211561	p3	19	11.2
Leptobos elatus	Les Etouaires (France)	Andrés-Rodrigo, 2011	FSL211566	p3	19.1	10.8
Leptobos etruscus	Fonelas P-1 (Spain)	Garrido, 2008	FP1-2002-1312	p3	18.4	10.1
Leptobos etruscus	Fonelas P-1 (Spain)	Garrido, 2008	FP1-2001-0172	p3	18.5	10.1
Leptobos etruscus	Fonelas P-1 (Spain)	Garrido, 2008	FP1-2001-0274	p3	17.5	10.1
Leptobos etruscus	Senèze (France)	Andrés-Rodrigo, 2011	FSL21056	p3	18.2	9.8
Leptobos etruscus	Senèze (France)	Andrés-Rodrigo, 2011	FSL210615	p3	18.1	9.7
Leptobos etruscus	Senèze (France)	Andrés-Rodrigo, 2011	FSL210823	p3	19.1	10.4
Leptobos merlai	Saint Vallier (France)	Andrés-Rodrigo, 2011	FSL496190	p3	17.9	10.2
Miotragocerus monacensis	Hammerschmiede (Germany)	Fuss et al., 2015	GPIT/MA/07198	p3	12.8	7.8
Miotragocerus monacensis	Hammerschmiede (Germany)	Fuss et al., 2015	BSPG1521	p3	13.3	8.7
Miotragocerus pannoniae	Höwenegg (Germany)	Fuss et al., 2015	SMNKII	p3	15.3	8.2
Miotragocerus pannoniae	Höwenegg (Germany)	Fuss et al., 2015	SMNKQ	p3	14.3	6.9
Miotragocerus pannoniae	Höwenegg (Germany)	Fuss et al., 2015	SMNKU	p3	13.7	7.2
Miotragocerus pannoniae	Höwenegg (Germany)	Fuss et al., 2015	SMNKW58	p3	13.2	6.9
Miotragocerus pannoniae	Höwenegg (Germany)	Fuss et al., 2015	SMNK432	p3	14.1	8.1
Miotragocerus valenciennesi	Puente Minero (Spain)	Alcalá, 1994	PM-912	p3	11.5	5.9
Miotragocerus valenciennesi	Puente Minero (Spain)	Alcalá, 1994	PM-999	p3	11.4	5.6
Miotragocerus valenciennesi	Puente Minero (Spain)	Alcalá, 1994	PM-702a	p3	11.7	7.1
Miotragocerus valenciennesi	Puente Minero (Spain)	Alcalá, 1994	PM-886	p3	12.1	6.8
Miotragocerus valenciennesi	Puente Minero (Spain)	Alcalá, 1994	PM-979	p3	11.2	6.6
Miotragocerus valenciennesi	Puente Minero (Spain)	Alcalá, 1994	PM-876	p3	12	7.6
Miotragocerus valenciennesi	Puente Minero (Spain)	Alcalá, 1994	PM-877	p3	12	7.6
Miotragocerus valenciennesi	Puente Minero (Spain)	Alcalá, 1994	PM-882b	p3	11.2	6.4
Miotragocerus valenciennesi	La Roma (Spain)	Alcalá, 1994	RO-482	p3	14.2	6.5
Miotragocerus valenciennesi	La Roma (Spain)	Alcalá, 1994	RO-1262	p3	13.1	6.9
Miotragocerus valenciennesi	La Roma (Spain)	Alcalá, 1994	RO-1550	p3	13.3	7
Miotragocerus valenciennesi	La Roma (Spain)	Alcalá, 1994	RO-386	p3	12.8	7.1
Miotragocerus valenciennesi	La Roma (Spain)	Alcalá, 1994	RO-1579	p3	13.4	8
Parabos cordieri	Sables de Montpellier (France)	Gromolard, 1981	?	p3	18.8	9.7
Parabos cordieri	Sables de Montpellier (France)	Gromolard, 1981	?	p3	19	9.9
Parabos cordieri	Sables de Montpellier (France)	Gromolard, 1981	?	p3	18.8	10.5
Parabos cordieri	Sables de Montpellier (France)	Gromolard, 1981	?	p3	19.2	10.5
Parabos cordieri	Sables de Montpellier (France)	Gromolard, 1981	?	p3	18.6	10.9
Parabos cordieri	Sables de Montpellier (France)	Gromolard, 1981	?	p3	19.8	11.1
Parabos cordieri	Sables de Montpellier (France)	Gromolard, 1981	?	p3	20.8	11
Parabos cordieri	Sables de Montpellier (France)	Gromolard, 1981	?	p3	20.1	11.3
Parabos cordieri	Sables de Montpellier (France)	Gromolard, 1981	?	p3	20.9	11.4
Parabos cordieri	Sables de Montpellier (France)	Gromolard, 1981	?	p3	20.2	11.8
Parabos cordieri	Sables de Montpellier (France)	Gromolard, 1981	?	p3	19.2	12.1
Parabos cordieri	Sables de Montpellier (France)	Gromolard, 1981	?	p3	19	12.3
Parabos tigneresi	Camp dels Ninots (Spain)	This work	IPHES.CN'04-B1-8e	p3	18.6	11.4
Parabos tigneresi	Camp dels Ninots (Spain)	This work	IPHES.CN'05-B2-2e	p3	19.7	12
Parabos tigneresi	Camp dels Ninots (Spain)	This work	IPHES.CN'05-B2-3e	p3	19.8	11.6
Parabos tigneresi	Camp dels Ninots (Spain)	This work	IPHES.CN'05-B3-1k	p3	20.7	12.2
Parabos tigneresi	Camp dels Ninots (Spain)	This work	IPHES.CN'12-B13-16d	p3	20.5	12.7
Parabos tigneresi	Camp dels Ninots (Spain)	This work	IPHES.CN'12-B9-1a	p3	20.8	12.2
Parabos tigneresi	Camp dels Ninots (Spain)	This work	IPHES.CN'11-B4-1	p3	19.9	12.6
Parabos tigneresi	Camp dels Ninots (Spain)	This work	IPHES.CN'11-B4-1	p3	20.2	12.2
Parabos tigneresi	Baho (France)	Michaux et al., 1991	BAH32l	p3	22.5	11.9
Parabos tigneresi	Baho (France)	Michaux et al., 1991	BAH32r	p3	22.1	11.9
Samokoerus minotaurus	Maragheh (Iran)	Kostopoulos and Bernor, 2011	MAR3229	p3	18.5	11.4
Samokoerus minotaurus	Maragheh (Iran)	Kostopoulos and Bernor, 2011	MAR2979	p3	18.5	11.3
Selenoportax falconeri	Siwaliks (Pakistan-India)	Pilgrim, 1937	GSI B793	p3	21.5	12.5
Tragoportax rugosifrons	Perivolaki (Greece)	Kostopoulos, 2006	PER-58dex	p3	14.7	7.5
Tragoportax rugosifrons	Perivolaki (Greece)	Kostopoulos, 2006	PER-156sin	p3	14.6	7.6
Tragoportax rugosifrons	Perivolaki (Greece)	Kostopoulos, 2006	PER-973dex	p3	15.7	8.3
Tragoportax rugosifrons	Perivolaki (Greece)	Kostopoulos, 2006	PER-444sin	p3	15.3	9
Tragoportax rugosifrons	Perivolaki (Greece)	Kostopoulos, 2006	PER-1236dex	p3	15.2	9.6
Tragoportax rugosifrons	Perivolaki (Greece)	Kostopoulos, 2006	PER-881sin	p3	14.5	9.7
Tragoportax rugosifrons	Perivolaki (Greece)	Kostopoulos, 2006	PER-299sin	p3	16	9.3
Tragoportax rugosifrons	Perivolaki (Greece)	Kostopoulos, 2006	PER-1297dex	p3	15.3	10.3
Tragoportax rugosifrons	Perivolaki (Greece)	Kostopoulos, 2006	PER-1296sin	p3	16.5	10.1
Tragoportax rugosifrons	Perivolaki (Greece)	Kostopoulos, 2006	PER-1339dex	p3	16.3	10.3
Tragoportax rugosifrons	Perivolaki (Greece)	Kostopoulos, 2006	PER-85dex	p3	14.8	9.5
Tragoportax rugosifrons	Perivolaki (Greece)	Kostopoulos, 2006	PER-29sin	p3	17	9.5
Tragoportax rugosifrons	Perivolaki (Greece)	Kostopoulos, 2006	PER-1336sin	p3	15.6	10.7
Tragoportax rugosifrons	Perivolaki (Greece)	Kostopoulos, 2006	PER-1337sin	p3	16	10
Alephis lyrix	Perpignan/Roussillon basin (France)	Gromolard, 1981	?	p4	21.1	12.8
Alephis lyrix	Perpignan/Roussillon basin (France)	Gromolard, 1981	?	p4	22.1	12.9
Alephis lyrix	Perpignan/Roussillon basin (France)	Gromolard, 1981	?	p4	22.8	13.2
Alephis lyrix	Perpignan/Roussillon basin (France)	Gromolard, 1981	?	p4	22.4	13.5
Alephis lyrix	Perpignan/Roussillon basin (France)	Gromolard, 1981	?	p4	22	13.6
Alephis lyrix	Perpignan/Roussillon basin (France)	Gromolard, 1981	?	p4	21.8	13.9
Alephis lyrix	Perpignan/Roussillon basin (France)	Gromolard, 1981	?	p4	21.6	14.1
Alephis lyrix	Perpignan/Roussillon basin (France)	Gromolard, 1981	?	p4	22.1	13.9
Alephis lyrix	Perpignan/Roussillon basin (France)	Gromolard, 1981	?	p4	22.8	13.8
Alephis lyrix	Perpignan/Roussillon basin (France)	Gromolard, 1981	?	p4	23.3	14
Alephis lyrix	Perpignan/Roussillon basin (France)	Gromolard, 1981	?	p4	23.4	14.2
Alephis lyrix	Perpignan/Roussillon basin (France)	Gromolard, 1981	?	p4	23.4	14.3
Alephis lyrix	Perpignan/Roussillon basin (France)	Gromolard, 1981	?	p4	23	14.7
Alephis lyrix	Perpignan/Roussillon basin (France)	Gromolard, 1981	?	p4	24.4	15.2
Leptobos cf. stenometopon	Montopoli (Italy)	Masini, 1989	IGF15338	p4	20	13.8
Leptobos elatus	Les Etouaires (France)	Andrés-Rodrigo, 2011	FSL211561	p4	20	13
Leptobos elatus	Les Etouaires (France)	Andrés-Rodrigo, 2011	FSL211566	p4	20.8	12.4
Leptobos etruscus	Fonelas P-1 (Spain)	Garrido, 2008	FP1-2002-1312	p4	20.1	10.9
Leptobos etruscus	Fonelas P-1 (Spain)	Garrido, 2008	FP1-2001-0172	p4	18.7	11.2
Leptobos etruscus	Fonelas P-1 (Spain)	Garrido, 2008	FP1-2001-0274	p4	19.5	11.5
Leptobos etruscus	Fonelas P-1 (Spain)	Garrido, 2008	FP1-2001-0118	p4	19.7	11.3
Leptobos etruscus	Senèze (France)	Andrés-Rodrigo, 2011	FSL21056	p4	19.1	11.5
Leptobos etruscus	Senèze (France)	Andrés-Rodrigo, 2011	FSL210615	p4	19.8	10.7
Leptobos etruscus	Senèze (France)	Andrés-Rodrigo, 2011	FSL210823	p4	19.6	9.9
Leptobos etruscus	Senèze (France)	Andrés-Rodrigo, 2011	FSL210611	p4	22.2	9.8
Leptobos merlai	Saint Vallier (France)	Andrés-Rodrigo, 2011	FSL496190	p4	20.2	12
Miotragocerus monacensis	Hammerschmiede (Germany)	Fuss et al., 2015	GPIT/MA/05742	p4	15.2	8.6
Miotragocerus monacensis	Hammerschmiede (Germany)	Fuss et al., 2015	GPIT/MA/07196	p4	16	9.5
Miotragocerus monacensis	Hammerschmiede (Germany)	Fuss et al., 2015	BSPG1521	p4	15.7	9.8
Miotragocerus pannoniae	Höwenegg (Germany)	Fuss et al., 2015	SMNKU/45	p4	14.9	8.5
Miotragocerus pannoniae	Höwenegg (Germany)	Fuss et al., 2015	SMNKII	p4	17.2	9.7
Miotragocerus pannoniae	Höwenegg (Germany)	Fuss et al., 2015	SMNKQ	p4	15.3	7.9
Miotragocerus pannoniae	Höwenegg (Germany)	Fuss et al., 2015	SMNKU	p4	15.1	8.3
Miotragocerus pannoniae	Höwenegg (Germany)	Fuss et al., 2015	SMNKW58	p4	15.1	8.4
Miotragocerus pannoniae	Höwenegg (Germany)	Fuss et al., 2015	SMNS47279a	p4	16.4	7.9
Miotragocerus valenciennesi	La Roma (Spain)	Alcala, 1994	RO-1262	p4	15.2	7.9
Miotragocerus valenciennesi	La Roma (Spain)	Alcala, 1994	RO-1550	p4	14	7.6
Miotragocerus valenciennesi	La Roma (Spain)	Alcala, 1994	RO-385	p4	14.2	8.3
Miotragocerus valenciennesi	La Roma (Spain)	Alcala, 1994	RO-5668	p4	15.2	8
Miotragocerus valenciennesi	Puente Minero (Spain)	Alcala, 1994	PM-912	p4	13.7	7.1
Miotragocerus valenciennesi	Puente Minero (Spain)	Alcala, 1994	PM-961	p4	12.5	6.3
Miotragocerus valenciennesi	Puente Minero (Spain)	Alcala, 1994	PM-989b	p4	13.8	6.8
Miotragocerus valenciennesi	Puente Minero (Spain)	Alcala, 1994	PM-991	p4	12.4	6.4
Miotragocerus valenciennesi	Puente Minero (Spain)	Alcala, 1994	PM-999	p4	13.3	6.5
Miotragocerus valenciennesi	Puente Minero (Spain)	Alcala, 1994	PM-658	p4	12.9	7.2
Miotragocerus valenciennesi	Puente Minero (Spain)	Alcala, 1994	PM-702a	p4	12.7	7.3
Miotragocerus valenciennesi	Puente Minero (Spain)	Alcala, 1994	PM-704	p4	12.9	6.9
Miotragocerus valenciennesi	Puente Minero (Spain)	Alcala, 1994	PM-795	p4	13.1	6.8
Miotragocerus valenciennesi	Puente Minero (Spain)	Alcala, 1994	PM-886	p4	12.8	7.2
Miotragocerus valenciennesi	Puente Minero (Spain)	Alcala, 1994	PM-959a	p4	14	7.2
Miotragocerus valenciennesi	Puente Minero (Spain)	Alcala, 1994	PM-980	p4	13.7	7.4
Miotragocerus valenciennesi	Puente Minero (Spain)	Alcala, 1994	PM-716	p4	12.7	7
Miotragocerus valenciennesi	Puente Minero (Spain)	Alcala, 1994	PM-819	p4	13.1	6.8
Miotragocerus valenciennesi	Puente Minero (Spain)	Alcala, 1994	PM-828	p4	12.7	6.9
Miotragocerus valenciennesi	Puente Minero (Spain)	Alcala, 1994	PM-874	p4	13.4	6.7
Miotragocerus valenciennesi	Puente Minero (Spain)	Alcala, 1994	PM-891m	p4	13.8	7.3
Miotragocerus valenciennesi	Puente Minero (Spain)	Alcala, 1994	PM-891b	p4	13.4	6.9
Parabos cordieri	Sables de Montpellier (France)	Gromolard, 1981	?	p4	19.7	10.6
Parabos cordieri	Sables de Montpellier (France)	Gromolard, 1981	?	p4	19.4	11.4
Parabos cordieri	Sables de Montpellier (France)	Gromolard, 1981	?	p4	20.4	10.9
Parabos cordieri	Sables de Montpellier (France)	Gromolard, 1981	?	p4	20.5	11.3
Parabos cordieri	Sables de Montpellier (France)	Gromolard, 1981	?	p4	20	12.1
Parabos cordieri	Sables de Montpellier (France)	Gromolard, 1981	?	p4	20.8	11.3
Parabos cordieri	Sables de Montpellier (France)	Gromolard, 1981	?	p4	21.2	11.3
Parabos cordieri	Sables de Montpellier (France)	Gromolard, 1981	?	p4	21	11.4
Parabos cordieri	Sables de Montpellier (France)	Gromolard, 1981	?	p4	21.3	11.8
Parabos cordieri	Sables de Montpellier (France)	Gromolard, 1981	?	p4	20.4	12.4
Parabos cordieri	Sables de Montpellier (France)	Gromolard, 1981	?	p4	20.5	12.7
Parabos cordieri	Sables de Montpellier (France)	Gromolard, 1981	?	p4	20.9	12.2
Parabos cordieri	Sables de Montpellier (France)	Gromolard, 1981	?	p4	21.2	12.2
Parabos cordieri	Sables de Montpellier (France)	Gromolard, 1981	?	p4	21.6	12.1
Parabos cordieri	Sables de Montpellier (France)	Gromolard, 1981	?	p4	21.9	12.2
Parabos cordieri	Sables de Montpellier (France)	Gromolard, 1981	?	p4	23	12.4
Parabos cordieri	Sables de Montpellier (France)	Gromolard, 1981	?	p4	22.1	12.7
Parabos cordieri	Sables de Montpellier (France)	Gromolard, 1981	?	p4	21.4	12.7
Parabos cordieri	Sables de Montpellier (France)	Gromolard, 1981	?	p4	21.7	12.8
Parabos cordieri	Sables de Montpellier (France)	Gromolard, 1981	?	p4	21.1	13.4
Parabos cordieri	Sables de Montpellier (France)	Gromolard, 1981	?	p4	22.7	13.5
Parabos tigneresi	Camp dels Ninots (Spain)	This work	IPHES.CN'04-B1-8d	p4	21.3	13.1
Parabos tigneresi	Camp dels Ninots (Spain)	This work	IPHES.CN'05-B2-2d	p4	20.7	13.3
Parabos tigneresi	Camp dels Ninots (Spain)	This work	IPHES.CN'05-B2-3d	p4	20.4	13.3
Parabos tigneresi	Camp dels Ninots (Spain)	This work	IPHES.CN'12-B9-1b	p4	23.8	12.7
Parabos tigneresi	Camp dels Ninots (Spain)	This work	IPHES.CN'11-B4-1	p4	21.8	14.3
Parabos tigneresi	Camp dels Ninots (Spain)	This work	IPHES.CN'11-B4-1	p4	21.3	13.2
Parabos tigneresi	Baho (France)	Michaux et al., 1991	BAH32l	p4	23.7	12.6
Parabos tigneresi	Baho (France)	Michaux et al., 1991	BAH32r	p4	22.6	12.9
Samokoerus minotaurus	Maragheh (Iran)	Kostopoulos and Bernor 2011	MAR3229	p4	19.2	12.9
Samokoerus minotaurus	Maragheh (Iran)	Kostopoulos and Bernor 2011	MAR3230	p4	21	12.9
Samokoerus minotaurus	Maragheh (Iran)	Kostopoulos and Bernor 2011	MAR3233	p4	19.1	13.3
Samokoerus minotaurus	Maragheh (Iran)	Kostopoulos and Bernor 2011	MAR2979	p4	19.2	13.2
Selenoportax falconeri	Siwaliks (Pakistan-India)	Pilgrim, 1937	GSI B793	p4	21	13
Selenoportax vexillarius	Siwaliks (Pakistan-India)	Pilgrim, 1937	AM 19514	p4	21.5	11
Selenoportax vexillarius	Siwaliks (Pakistan-India)	Pilgrim, 1937	AM 29946	p4	21	11
Selenoportax vexillarius	Siwaliks (Pakistan-India)	Pilgrim, 1937	AM 29917	p4	17	10
Tragoportax rugosifrons	Perivolaki (Greece)	Kostopoulos , 2006	PER-58dex	p4	16.7	8.2
Tragoportax rugosifrons	Perivolaki (Greece)	Kostopoulos , 2006	PER-441dex	p4	17.2	9
Tragoportax rugosifrons	Perivolaki (Greece)	Kostopoulos , 2006	PER-973dex	p4	16.3	9.4
Tragoportax rugosifrons	Perivolaki (Greece)	Kostopoulos , 2006	PER-444sin	p4	16.8	10
Tragoportax rugosifrons	Perivolaki (Greece)	Kostopoulos , 2006	PER-1236dex	p4	17	9.3
Tragoportax rugosifrons	Perivolaki (Greece)	Kostopoulos , 2006	PER-881sin	p4	16.6	10.4
Tragoportax rugosifrons	Perivolaki (Greece)	Kostopoulos , 2006	PER-299sin	p4	16.7	9.4
Tragoportax rugosifrons	Perivolaki (Greece)	Kostopoulos , 2006	PER-1297dex	p4	16.5	10.5
Tragoportax rugosifrons	Perivolaki (Greece)	Kostopoulos , 2006	PER-1296sin	p4	17.2	10.4
Tragoportax rugosifrons	Perivolaki (Greece)	Kostopoulos , 2006	PER-1339dex	p4	17	11
Tragoportax rugosifrons	Perivolaki (Greece)	Kostopoulos , 2006	PER-85dex	p4	15	9
Tragoportax rugosifrons	Perivolaki (Greece)	Kostopoulos , 2006	PER-442dex	p4	16	10
Tragoportax rugosifrons	Perivolaki (Greece)	Kostopoulos , 2006	PER-1336sin	p4	16.6	10.8
Tragoportax rugosifrons	Perivolaki (Greece)	Kostopoulos , 2006	PER-1337sin	p4	16.2	10.8
Alephis boodon	Alcoy-Mina (Spain)	Montoya et al., 2006	MAA	m3	41.4	19.3
Alephis boodon	Alcoy-Mina (Spain)	Montoya et al., 2006	ALA-3	m3	42.2	18.1
Alephis boodon	Alcoy-Mina (Spain)	Montoya et al., 2006	Alc 5	m3	43	17.5
Alephis lyrix	Perpignan/Roussillon basin (France)	Gromolard, 1981	?	m3	36.5	16.3
Alephis lyrix	Perpignan/Roussillon basin (France)	Gromolard, 1981	?	m3	36.2	16.9
Alephis lyrix	Perpignan/Roussillon basin (France)	Gromolard, 1981	?	m3	37.4	16.6
Alephis lyrix	Perpignan/Roussillon basin (France)	Gromolard, 1981	?	m3	37	18
Alephis lyrix	Perpignan/Roussillon basin (France)	Gromolard, 1981	?	m3	37.8	17.8
Alephis lyrix	Perpignan/Roussillon basin (France)	Gromolard, 1981	?	m3	37.5	18.9
Alephis lyrix	Perpignan/Roussillon basin (France)	Gromolard, 1981	?	m3	39.8	18.1
Alephis lyrix	Perpignan/Roussillon basin (France)	Gromolard, 1981	?	m3	40	18.5
Alephis lyrix	Perpignan/Roussillon basin (France)	Gromolard, 1981	?	m3	40.4	18.4
Alephis lyrix	Perpignan/Roussillon basin (France)	Gromolard, 1981	?	m3	40.4	20
Alephis lyrix	Perpignan/Roussillon basin (France)	Gromolard, 1981	?	m3	41.9	18.1
Alephis lyrix	Perpignan/Roussillon basin (France)	Gromolard, 1981	?	m3	42.1	18.3
Alephis lyrix	Perpignan/Roussillon basin (France)	Gromolard, 1981	?	m3	44	17.8
Alephis lyrix	Perpignan/Roussillon basin (France)	Gromolard, 1981	?	m3	43.8	18.1
Alephis lyrix	Perpignan/Roussillon basin (France)	Gromolard, 1981	?	m3	44.1	18.1
Alephis lyrix	Perpignan/Roussillon basin (France)	Gromolard, 1981	?	m3	43.8	18.5
Alephis lyrix	Perpignan/Roussillon basin (France)	Gromolard, 1981	?	m3	43.5	18.8
Alephis lyrix	Perpignan/Roussillon basin (France)	Gromolard, 1981	?	m3	42.7	19.2
Alephis lyrix	Perpignan/Roussillon basin (France)	Gromolard, 1981	?	m3	41.8	20.8
Alephis lyrix	Perpignan/Roussillon basin (France)	Gromolard, 1981	?	m3	43.2	19.9
Alephis lyrix	Perpignan/Roussillon basin (France)	Gromolard, 1981	?	m3	43.4	19.7
Alephis lyrix	Perpignan/Roussillon basin (France)	Gromolard, 1981	?	m3	43.5	20
Alephis lyrix	Perpignan/Roussillon basin (France)	Gromolard, 1981	?	m3	43.8	19.8
Grevenobos antiquus	Milia (Greece)	Crégut-Bonnoure and Tsoukala, 2017	MIL171D	m3	37.6	16.7
Grevenobos antiquus	Milia (Greece)	Crégut-Bonnoure and Tsoukala, 2017	MIL376D	m3	39.9	19.4
Grevenobos antiquus	Milia (Greece)	Crégut-Bonnoure and Tsoukala, 2017	MIL129S	m3	40.7	19.4
Grevenobos antiquus	Milia (Greece)	Crégut-Bonnoure and Tsoukala, 2017	MIL143S	m3	42.4	19.3
Grevenobos antiquus	Milia (Greece)	Crégut-Bonnoure and Tsoukala, 2017	MIL179S	m3	40.2	18
Grevenobos antiquus	Milia (Greece)	Crégut-Bonnoure and Tsoukala, 2017	MIL1144S	m3	41.4	16.5
Grevenobos antiquus	Milia (Greece)	Crégut-Bonnoure and Tsoukala, 2017	MIL1198S	m3	32.2	17.2
Leptobos cf. stenometopon	Montopoli (Italy)	Masini, 1989	IGF 15204	m3	36	17
Leptobos cf. stenometopon	Montopoli (Italy)	Masini, 1989	IGF 15205	m3	39	18
Leptobos elatus	Villaroya (Spain)	Andrés-Rodrigo, 2011	IPS29104	m3	40.7	14.7
Leptobos elatus	Villaroya (Spain)	Andrés-Rodrigo, 2011	1848M	m3	39	12.6
Leptobos elatus	Les Etouaires (France)	Andrés-Rodrigo, 2011	MNHN	m3	38.7	14.2
Leptobos elatus	Les Etouaires (France)	Andrés-Rodrigo, 2011	FSL211561	m3	37.8	14.6
Leptobos elatus	Les Etouaires (France)	Andrés-Rodrigo, 2011	FSL211566	m3	37.7	14.3
Leptobos elatus	Les Etouaires (France)	Andrés-Rodrigo, 2011	FSL211219	m3	37.8	12
Leptobos etruscus	Fonelas P-1 (Spain)	Garrido, 2008	FP1-2002-1312	m3	37.3	15.7
Leptobos etruscus	Fonelas P-1 (Spain)	Garrido, 2008	FP1-2002-0172	m3	39.6	15.8
Leptobos etruscus	Fonelas P-1 (Spain)	Garrido, 2008	FP1-2002-0274	m3	38.2	15.8
Leptobos etruscus	Senèze (France)	Andrés-Rodrigo, 2011	FSL21056	m3	35.6	12.4
Leptobos etruscus	Senèze (France)	Andrés-Rodrigo, 2011	FSL210615	m3	34.4	13.1
Leptobos etruscus	Senèze (France)	Andrés-Rodrigo, 2011	FSL210823	m3	36.7	12.9
Leptobos etruscus	Senèze (France)	Andrés-Rodrigo, 2011	FSL210611	m3	35.7	11.6
Leptobos merlai	Saint Vallier (France)	Andrés-Rodrigo, 2011	FSL496190	m3	35.2	15.4
Leptobos vallisarni	Upper Valdarno (Italy)	Masini, 1989	IGF2723	m3	32.7	15.5
Leptobos vallisarni	Upper Valdarno (Italy)	Masini, 1989	IGF16334	m3	36.2	15.8
Miotragocerus monacensis	Hammerschmiede (Germany)	Fuss et al., 2015	GPIT/MA/07197	m3	23.4	12.6
Miotragocerus monacensis	Hammerschmiede (Germany)	Fuss et al., 2015	GPIT/MA/07196	m3	23.9	13
Miotragocerus monacensis	Hammerschmiede (Germany)	Fuss et al., 2015	BPSG1521	m3	26.3	13
Miotragocerus pannoniae	Höwenegg (Germany)	Fuss et al., 2015	SMNKII	m3	25.7	14.2
Miotragocerus pannoniae	Höwenegg (Germany)	Fuss et al., 2015	SMNKQ	m3	27	12.6
Miotragocerus pannoniae	Höwenegg (Germany)	Fuss et al., 2015	SMNKW58	m3	25.6	12.5
Miotragocerus pannoniae	Höwenegg (Germany)	Fuss et al., 2015	SMNK432	m3	24.8	12.2
Miotragocerus valenciennesi	La Roma (Spain)	Alcalá, 1994	RO-578	m3	23.4	10.1
Miotragocerus valenciennesi	La Roma (Spain)	Alcalá, 1994	RO-1262	m3	25.2	11
Miotragocerus valenciennesi	La Roma (Spain)	Alcalá, 1994	RO-1283	m3	22.8	9.7
Miotragocerus valenciennesi	La Roma (Spain)	Alcalá, 1994	RO-1490	m3	23.4	10.5
Miotragocerus valenciennesi	La Roma (Spain)	Alcalá, 1994	RO-371	m3	25.9	12.1
Miotragocerus valenciennesi	La Roma (Spain)	Alcalá, 1994	RO-384	m3	24.8	10.9
Miotragocerus valenciennesi	La Roma (Spain)	Alcalá, 1994	RO-1277	m3	23.2	10.5
Miotragocerus valenciennesi	Puente Minero (Spain)	Alcalá, 1994	PM-882s	m3	19.6	9.8
Miotragocerus valenciennesi	Puente Minero (Spain)	Alcalá, 1994	PM-912	m3	19.8	10
Miotragocerus valenciennesi	Puente Minero (Spain)	Alcalá, 1994	PM-989a	m3	22.3	12.2
Miotragocerus valenciennesi	Puente Minero (Spain)	Alcalá, 1994	PM-991	m3	20.7	9.8
Miotragocerus valenciennesi	Puente Minero (Spain)	Alcalá, 1994	PM-999	m3	22.4	10.6
Miotragocerus valenciennesi	Puente Minero (Spain)	Alcalá, 1994	PM-702a	m3	19.9	9.8
Miotragocerus valenciennesi	Puente Minero (Spain)	Alcalá, 1994	PM-703	m3	20.8	9.8
Miotragocerus valenciennesi	Puente Minero (Spain)	Alcalá, 1994	PM-704	m3	21.1	8.9
Miotragocerus valenciennesi	Puente Minero (Spain)	Alcalá, 1994	PM-758	m3	19.2	8.7
Miotragocerus valenciennesi	Puente Minero (Spain)	Alcalá, 1994	PM-795	m3	21.2	9.3
Miotragocerus valenciennesi	Puente Minero (Spain)	Alcalá, 1994	PM-903	m3	20.7	9.2
Miotragocerus valenciennesi	Puente Minero (Spain)	Alcalá, 1994	PM-905	m3	20.8	9.8
Miotragocerus valenciennesi	Puente Minero (Spain)	Alcalá, 1994	PM-906	m3	20.7	8.9
Miotragocerus valenciennesi	Puente Minero (Spain)	Alcalá, 1994	PM-907	m3	19.7	8.6
Miotragocerus valenciennesi	Puente Minero (Spain)	Alcalá, 1994	PM-958	m3	20.7	9.4
Miotragocerus valenciennesi	Puente Minero (Spain)	Alcalá, 1994	PM-960	m3	19.7	5.7
Miotragocerus valenciennesi	Puente Minero (Spain)	Alcalá, 1994	PM-970	m3	19	9.5
Miotragocerus valenciennesi	Puente Minero (Spain)	Alcalá, 1994	PM-980	m3	19.4	9.6
Parabos cordieri	Sables de Montpellier (France)	Gromolard, 1981	?	m3	32.9	14.9
Parabos cordieri	Sables de Montpellier (France)	Gromolard, 1981	?	m3	33.7	14.9
Parabos cordieri	Sables de Montpellier (France)	Gromolard, 1981	?	m3	33.6	15.4
Parabos cordieri	Sables de Montpellier (France)	Gromolard, 1981	?	m3	33.6	15.7
Parabos cordieri	Sables de Montpellier (France)	Gromolard, 1981	?	m3	33.9	15.5
Parabos cordieri	Sables de Montpellier (France)	Gromolard, 1981	?	m3	34.3	15.7
Parabos cordieri	Sables de Montpellier (France)	Gromolard, 1981	?	m3	34.4	15.8
Parabos cordieri	Sables de Montpellier (France)	Gromolard, 1981	?	m3	35	15
Parabos cordieri	Sables de Montpellier (France)	Gromolard, 1981	?	m3	35.4	14.6
Parabos cordieri	Sables de Montpellier (France)	Gromolard, 1981	?	m3	35.4	15.2
Parabos cordieri	Sables de Montpellier (France)	Gromolard, 1981	?	m3	35.2	15.6
Parabos cordieri	Sables de Montpellier (France)	Gromolard, 1981	?	m3	34.8	16.5
Parabos cordieri	Sables de Montpellier (France)	Gromolard, 1981	?	m3	35	16.6
Parabos cordieri	Sables de Montpellier (France)	Gromolard, 1981	?	m3	35.2	16.4
Parabos cordieri	Sables de Montpellier (France)	Gromolard, 1981	?	m3	35.6	16.7
Parabos cordieri	Sables de Montpellier (France)	Gromolard, 1981	?	m3	35.8	16.5
Parabos cordieri	Sables de Montpellier (France)	Gromolard, 1981	?	m3	35.8	16.8
Parabos cordieri	Sables de Montpellier (France)	Gromolard, 1981	?	m3	35.9	16.4
Parabos cordieri	Sables de Montpellier (France)	Gromolard, 1981	?	m3	36.6	15.6
Parabos cordieri	Sables de Montpellier (France)	Gromolard, 1981	?	m3	36.6	15.8
Parabos cordieri	Sables de Montpellier (France)	Gromolard, 1981	?	m3	37.3	15.1
Parabos cordieri	Sables de Montpellier (France)	Gromolard, 1981	?	m3	37.3	15.3
Parabos cordieri	Sables de Montpellier (France)	Gromolard, 1981	?	m3	37.5	15.4
Parabos cordieri	Sables de Montpellier (France)	Gromolard, 1981	?	m3	37.6	15.9
Parabos cordieri	Sables de Montpellier (France)	Gromolard, 1981	?	m3	36.9	16.3
Parabos cordieri	Sables de Montpellier (France)	Gromolard, 1981	?	m3	36.1	17.2
Parabos cordieri	Sables de Montpellier (France)	Gromolard, 1981	?	m3	37	17.3
Parabos cordieri	Sables de Montpellier (France)	Gromolard, 1981	?	m3	37.5	18
Parabos cordieri	Sables de Montpellier (France)	Gromolard, 1981	?	m3	38.3	18.9
Parabos cordieri	Sables de Montpellier (France)	Gromolard, 1981	?	m3	38.6	17.4
Parabos cordieri	Sables de Montpellier (France)	Gromolard, 1981	?	m3	41.2	17
Parabos cordieri	Sables de Montpellier (France)	Gromolard, 1981	?	m3	41.4	17.4
Parabos cordieri	Sables de Montpellier (France)	Gromolard, 1981	?	m3	40.6	19
Parabos tigneresi	Camp dels Ninots (Spain)	This work	IPHES.CN'04-B1-8a	m3	38.7	17.3
Parabos tigneresi	Camp dels Ninots (Spain)	This work	IPHES.CN'05-B2-2a	m3	38.8	17.6
Parabos tigneresi	Camp dels Ninots (Spain)	This work	IPHES.CN'05-B2-3a	m3	39.2	18.2
Parabos tigneresi	Camp dels Ninots (Spain)	This work	IPHES.CN'12-B13-2	m3	42	19.3
Parabos tigneresi	Camp dels Ninots (Spain)	This work	IPHES.CN'12-B9-1l	m3	37.6	16.6
Parabos tigneresi	Baho (France)	Michaux et al., 1991	BAH32l	m3	39.2	19.4
Parabos tigneresi	Baho (France)	Michaux et al., 1991	BAH32r	m3	39.5	18.7
Samokoerus minotaurus	Maragheh (Iran)	Kostopoulos and Bernor 2011	MAR3229	m3	34.5	16.7
Samokoerus minotaurus	Maragheh (Iran)	Kostopoulos and Bernor 2011	MAR3230	m3	35.2	16.4
Selenoportax falconeri	Siwaliks (Pakistan-India)	Pilgrim, 1937	AM 19908	m3	37.5	19.5
Selenoportax falconeri	Siwaliks (Pakistan-India)	Pilgrim, 1937	AM 29916	m3	37.5	20.5
Selenoportax falconeri	Siwaliks (Pakistan-India)	Pilgrim, 1937	AM 29966	m3	39	18
Selenoportax falconeri	Siwaliks (Pakistan-India)	Pilgrim, 1937	GSI B793	m3	38	19
Selenoportax vexillarius	Siwaliks (Pakistan-India)	Pilgrim, 1937	AM 19514	m3	33	15
Stem Bovini	Nagri, Dhok Pathan, Siwaliks	Bibi, 2007	19601	m3	35.5	16
Stem Bovini	Nagri, Dhok Pathan, Siwaliks	Bibi, 2007	49786	m3	40	18
Stem Bovini	Nagri, Dhok Pathan, Siwaliks	Bibi, 2007	19622	m3	32.5	14
Stem Bovini	Nagri, Dhok Pathan, Siwaliks	Bibi, 2007	19715	m3	33.5	16.5
Stem Bovini	Nagri, Dhok Pathan, Siwaliks	Bibi, 2007	19788	m3	40.5	16.5
Stem Bovini	Nagri, Dhok Pathan, Siwaliks	Bibi, 2007	19423	m3	31	13.5
Stem Bovini	Nagri, Dhok Pathan, Siwaliks	Bibi, 2007	19533	m3	35.5	15
Stem Bovini	Nagri, Dhok Pathan, Siwaliks	Bibi, 2007	19534	m3	35.5	17
Stem Bovini	Nagri, Dhok Pathan, Siwaliks	Bibi, 2007	19678	m3	35	17
Stem Bovini	Nagri, Dhok Pathan, Siwaliks	Bibi, 2007	19811	m3	38	17
Stem Bovini	Nagri, Dhok Pathan, Siwaliks	Bibi, 2007	19830	m3	36.5	18
Stem Bovini	Nagri, Dhok Pathan, Siwaliks	Bibi, 2007	19832	m3	39.5	17.5
Stem Bovini	Nagri, Dhok Pathan, Siwaliks	Bibi, 2007	19874	m3	34	14
Stem Bovini	Nagri, Dhok Pathan, Siwaliks	Bibi, 2007	19305	m3	37.5	17
Stem Bovini	Nagri, Dhok Pathan, Siwaliks	Bibi, 2007	19307	m3	36.5	15.5
Stem Bovini	Nagri, Dhok Pathan, Siwaliks	Bibi, 2007	19412	m3	37	18
Stem Bovini	Nagri, Dhok Pathan, Siwaliks	Bibi, 2007	19449	m3	38.5	16
Stem Bovini	Nagri, Dhok Pathan, Siwaliks	Bibi, 2007	19499	m3	37.5	18
Stem Bovini	Nagri, Dhok Pathan, Siwaliks	Bibi, 2007	19505	m3	33.5	17.5
Stem Bovini	Nagri, Dhok Pathan, Siwaliks	Bibi, 2007	19603	m3	39	17.5
Stem Bovini	Nagri, Dhok Pathan, Siwaliks	Bibi, 2007	19606	m3	35	17
Stem Bovini	Nagri, Dhok Pathan, Siwaliks	Bibi, 2007	19674	m3	41.5	17.5
Stem Bovini	Nagri, Dhok Pathan, Siwaliks	Bibi, 2007	19685	m3	34	16.5
Stem Bovini	Nagri, Dhok Pathan, Siwaliks	Bibi, 2007	19703	m3	38	18
Stem Bovini	Nagri, Dhok Pathan, Siwaliks	Bibi, 2007	20169	m3	39	16.5
Stem Bovini	Nagri, Dhok Pathan, Siwaliks	Bibi, 2007	49812	m3	41	18.5
Stem Bovini	Nagri, Dhok Pathan, Siwaliks	Bibi, 2007	19673	m3	36.5	14
Tragoportax rugosifrons	Perivolaki (Greece)	Kostopoulos, 2006	PER-58dex	m3	25.5	11.2
Tragoportax rugosifrons	Perivolaki (Greece)	Kostopoulos, 2006	PER-156sin	m3	26.5	11.6
Tragoportax rugosifrons	Perivolaki (Greece)	Kostopoulos, 2006	PER-441dex	m3	27	13
Tragoportax rugosifrons	Perivolaki (Greece)	Kostopoulos, 2006	PER-973dex	m3	28.8	12.3
Tragoportax rugosifrons	Perivolaki (Greece)	Kostopoulos, 2006	PER-444sin	m3	26	13
Tragoportax rugosifrons	Perivolaki (Greece)	Kostopoulos, 2006	PER-1236dex	m3	26.5	12
Tragoportax rugosifrons	Perivolaki (Greece)	Kostopoulos, 2006	PER-881sin	m3	25.5	13.5
Tragoportax rugosifrons	Perivolaki (Greece)	Kostopoulos, 2006	PER-299sin	m3	24.7	12.8
Tragoportax rugosifrons	Perivolaki (Greece)	Kostopoulos, 2006	PER-1297dex	m3	26.8	14
Tragoportax rugosifrons	Perivolaki (Greece)	Kostopoulos, 2006	PER-1296sin	m3	26.6	12.6
Tragoportax rugosifrons	Perivolaki (Greece)	Kostopoulos, 2006	PER-1339dex	m3	28	14.7
Tragoportax rugosifrons	Perivolaki (Greece)	Kostopoulos, 2006	PER-85dex	m3	28	12.5
Tragoportax rugosifrons	Perivolaki (Greece)	Kostopoulos, 2006	PER-442dex	m3	25.6	13.6
Tragoportax rugosifrons	Perivolaki (Greece)	Kostopoulos, 2006	PER-29sin	m3	27.5	12.2
Tragoportax rugosifrons	Perivolaki (Greece)	Kostopoulos, 2006	PER-752sin	m3	25.8	12.6
